# Supplementary material for: Species recovery and recolonization of past habitats: lessons for science and conservation from sea otters in estuaries
Source: PeerJ. 2019 Dec 10;7:e8100. doi: 10.7717/peerj.8100 (PMC6910117; doi:10.7717/peerj.8100)
Supplement: Supplemental Information 1 [file peerj-07-8100-s001.csv]

ID	Location	Otter_population	Coastal_ecosystem_type	within_ecosystem_type	values	Notes	Notes2	Title	Authors	Corporate Authors	Editors	Book Editors	Source Title	Publication Date	Publication Year	Volume	Issue	Part Number	Supplement	Special Issue	Beginning Page	Ending Page	Article Number	DOI	Conference Title	Conference Date	Total Citations	Average per Year	1900	1901	1902	1903	1904	1905	1906	1907	1908	1909	1910	1911	1912	1913	1914	1915	1916	1917	1918	1919	1920
424	Monterey Bay, CA	Southern	Open coast	Beach	1			Transplacental toxoplasmosis in a wild southern sea otter (Enhydra lutris nereis)	Miller, Melissa; Conrad, Patricia; James, E. R.; Packham, Andrea; Toy-Choutka, Sharon; Murray, Michael J.; Jessup, David; Grigg, Michael				VETERINARY PARASITOLOGY	MAY 6 2008	2008	153	2-Jan				12	18		10.1016/j.vetpar.2008.01.015			19	1.9	0	0	0	0	0	0	0	0	0	0	0	0	0	0	0	0	0	0	0	0	0
429	Central CA	Southern	Open coast	Beach	1	may be able to fille it under soft-bottom since they used mussels and clams for TG		Type X Toxoplasma gondii in a wild mussel and terrestrial carnivores from coastal California: New linkages between terrestrial mammals, runoff and toxoplasmosis of sea otters	Miller, M. A.; Miller, W. A.; Conrad, P. A.; James, E. R.; Melli, A. C.; Leutenegger, C. M.; Dabritz, H. A.; Packham, A. E.; Paradies, D.; Harris, M.; Ames, J.; Jessup, D. A.; Worcester, K.; Grigg, M. E.				INTERNATIONAL JOURNAL FOR PARASITOLOGY	8-Sep	2008	38	11				1319	1328		10.1016/j.ijpara.2008.02.005			100	10	0	0	0	0	0	0	0	0	0	0	0	0	0	0	0	0	0	0	0	0	0
439	California coastline	Southern	Open coast	Beach	1	strandings		Characterization of beta-hemolytic streptococci isolated from southern sea otters (Enhydra lutris nereis) stranded along the California coast	Imai, Denise; Jang, Spencer; Miller, Melissa; Conrad, Patricia A.				VETERINARY MICROBIOLOGY	MAY 12 2009	2009	136	4-Mar				378	381		10.1016/j.vetmic.2008.11.009			9	1	0	0	0	0	0	0	0	0	0	0	0	0	0	0	0	0	0	0	0	0	0
457	Monterey Bay, CA	Southern	Open coast	Beach	1	strandings		Evidence for a Novel Marine Harmful Algal Bloom: Cyanotoxin (Microcystin) Transfer from Land to Sea Otters	Miller, Melissa A.; Kudela, Raphael M.; Mekebri, Abdu; Crane, Dave; Oates, Stori C.; Tinker, M. Timothy; Staedler, Michelle; Miller, Woutrina A.; Toy-Choutka, Sharon; Dominik, Clare; Hardin, Dane; Langlois, Gregg; Murray, Michael; Ward, Kim; Jessup, David A.				PLOS ONE	SEP 10 2010	2010	5	9						e12576	10.1371/journal.pone.0012576			47	5.88	0	0	0	0	0	0	0	0	0	0	0	0	0	0	0	0	0	0	0	0	0
458	Morro Bay, CA	Southern	Open coast	Beach	1	strandings		A protozoal-associated epizootic impacting marine wildlife: Mass-mortality of southern sea otters (Enhydra lutris nereis) due to Sarcocystis neurona infection	Miller, Melissa A.; Conrad, Patricia A.; Harris, Michael; Hatfield, Brian; Langlois, Gregg; Jessup, David A.; Magargal, Spencer L.; Packham, Andrea E.; Toy-Choutka, Sharon; Melli, Ann C.; Murray, Michael A.; Gulland, Frances M.; Grigg, Michael E.				VETERINARY PARASITOLOGY	SEP 20 2010	2010	172	4-Mar				183	194		10.1016/j.vetpar.2010.05.019			21	2.62	0	0	0	0	0	0	0	0	0	0	0	0	0	0	0	0	0	0	0	0	0
3	Prince William Sound, AK	Northern	Estuary/Embayment	Kelp	1			MORTALITY OF SEA OTTERS IN PRINCE-WILLIAM SOUND FOLLOWING THE EXXON-VALDEZ OIL-SPILL	GARROTT, RA; EBERHARDT, LL; BURN, DM				MARINE MAMMAL SCIENCE	Oct-93	1993	9	4				343	359		10.1111/j.1748-7692.1993.tb00468.x			45	1.8	0	0	0	0	0	0	0	0	0	0	0	0	0	0	0	0	0	0	0	0	0
11	Aleutians, AK	Northern	Open coast	Kelp	1			SEA OTTERS - THEIR ROLE IN STRUCTURING NEARSHORE COMMUNITIES	ESTES, JA; PALMISANO, JF				SCIENCE	1974	1974	185	4156				1058	1060		10.1126/science.185.4156.1058			573	13.02	0	0	0	0	0	0	0	0	0	0	0	0	0	0	0	0	0	0	0	0	0
12	Amchitka Island, AK	Northern	Open coast	Kelp	1			EXPERIMENTAL STUDIES OF ALGAL CANOPY INTERACTIONS IN A SEA OTTER DOMINATED KELP COMMUNITY AT AMCHITKA-ISLAND, ALASKA	DAYTON, PK				FISHERY BULLETIN	1975	1975	73	2				230	237					128	2.98	0	0	0	0	0	0	0	0	0	0	0	0	0	0	0	0	0	0	0	0	0
16	Torch Bay, AK	Northern	Open coast	Kelp	1			KELP BEDS AND SEA OTTERS - AN EXPERIMENTAL APPROACH	DUGGINS, DO				ECOLOGY	1980	1980	61	3				447	453		10.2307/1937405			232	6.11	0	0	0	0	0	0	0	0	0	0	0	0	0	0	0	0	0	0	0	0	0
17	BC	Northern	Open coast	Kelp	1			CHANGES IN SUBTIDAL COMMUNITY STRUCTURE ASSOCIATED WITH BRITISH-COLUMBIA SEA OTTER TRANSPLANTS	BREEN, PA; CARSON, TA; FOSTER, JB; STEWART, EA				MARINE ECOLOGY PROGRESS SERIES	1982	1982	7	1				13	20		10.3354/meps007013			50	1.39	0	0	0	0	0	0	0	0	0	0	0	0	0	0	0	0	0	0	0	0	0
21	AK	Northern	Open coast	Kelp	1			SEA OTTERS AND KELP FORESTS IN ALASKA - GENERALITY AND VARIATION IN A COMMUNITY ECOLOGICAL PARADIGM	ESTES, JA; DUGGINS, DO				ECOLOGICAL MONOGRAPHS	Feb-95	1995	65	1				75	100		10.2307/2937159			392	17.04	0	0	0	0	0	0	0	0	0	0	0	0	0	0	0	0	0	0	0	0	0
22	AK	Northern	Open coast	Kelp	1			The influence of large, mobile predators in aquatic food webs: Examples from sea otters and kelp forests	Estes, JA			Greenstreet, SPR; Tasker, ML	AQUATIC PREDATORS AND THEIR PREY	1996	1996						65	72			Conference on Aquatic Predators and Their Prey	AUG, 1994	24	1.09	0	0	0	0	0	0	0	0	0	0	0	0	0	0	0	0	0	0	0	0	0
23	AK	Northern	Open coast	Kelp	1			Killer whale predation on sea otters linking oceanic and nearshore ecosystems	Estes, JA; Tinker, MT; Williams, TM; Doak, DF				SCIENCE	OCT 16 1998	1998	282	5388				473	476		10.1126/science.282.5388.473			625	31.25	0	0	0	0	0	0	0	0	0	0	0	0	0	0	0	0	0	0	0	0	0
24	Semichi Islands, AK	Northern	Open coast	Kelp	1			Limited effects of a keystone species: trends of sea otters and kelp forests at the Semichi Islands, Alaska	Konar, B				MARINE ECOLOGY PROGRESS SERIES	2000	2000	199					271	280		10.3354/meps199271			9	0.5	0	0	0	0	0	0	0	0	0	0	0	0	0	0	0	0	0	0	0	0	0
25	Prince William Sound, AK	Northern	Open coast	Kelp	1			Changes in sea urchins and kelp following a reduction in sea otter density as a result of the Exxon Valdez oil spill	Dean, TA; Bodkin, JL; Jewett, SC; Monson, DH; Jung, D				MARINE ECOLOGY PROGRESS SERIES	2000	2000	199					281	291		10.3354/meps199281			22	1.22	0	0	0	0	0	0	0	0	0	0	0	0	0	0	0	0	0	0	0	0	0
26	AK	Northern	Open coast	Kelp	1			Historical overfishing and the recent collapse of coastal ecosystems	Jackson, JBC; Kirby, MX; Berger, WH; Bjorndal, KA; Botsford, LW; Bourque, BJ; Bradbury, RH; Cooke, R; Erlandson, J; Estes, JA; Hughes, TP; Kidwell, S; Lange, CB; Lenihan, HS; Pandolfi, JM; Peterson, CH; Steneck, RS; Tegner, MJ; Warner, RR				SCIENCE	JUL 27 2001	2001	293	5530				629	638		10.1126/science.1059199			2916	171.53	0	0	0	0	0	0	0	0	0	0	0	0	0	0	0	0	0	0	0	0	0
27	AK, CA	Northern	Open coast	Kelp	1		Study received two rows because it sampled both northern and southern populations	Kelp forest ecosystems: biodiversity, stability, resilience and future	Steneck, RS; Graham, MH; Bourque, BJ; Corbett, D; Erlandson, JM; Estes, JA; Tegner, MJ				ENVIRONMENTAL CONSERVATION	2-Dec	2002	29	4				436	459		10.1017/S0376892902000322			559	34.94	0	0	0	0	0	0	0	0	0	0	0	0	0	0	0	0	0	0	0	0	0
29	AK	Northern	Open coast	Kelp	1			Complex trophic interactions in kelp forest ecosystems	Estes, JA; Danner, EM; Doak, DF; Konar, B; Springer, AM; Steinberg, PD; Tinker, MT; Williams, TM				BULLETIN OF MARINE SCIENCE	4-May	2004	74	3				621	638			4th International Symposium in Fisheries Ecology	NOV 05-07, 2002	56	4	0	0	0	0	0	0	0	0	0	0	0	0	0	0	0	0	0	0	0	0	0
30	AK	Northern	Open coast	Kelp	1			Indirect food web interactions: sea otters and kelp forest fishes in the Aleutian archipelago	Reisewitz, SE; Estes, JA; Simenstad, CA				OECOLOGIA	6-Jan	2006	146	4				623	631		10.1007/s00442-005-0230-1			36	3	0	0	0	0	0	0	0	0	0	0	0	0	0	0	0	0	0	0	0	0	0
31	WA	Northern	Open coast	Kelp	1			Testing the generality of the trophic cascade paradigm for sea otters: a case study with kelp forests in northern Washington, USA	Carter, Sarah K.; VanBlaricom, Glenn R.; Allen, Brian L.				HYDROBIOLOGIA	7-Mar	2007	579					233	249		10.1007/s10750-006-0403-x			9	0.82	0	0	0	0	0	0	0	0	0	0	0	0	0	0	0	0	0	0	0	0	0
32	Prince William Sound, AK	Northern	Estuary/Embayment	Kelp	1			Aggregations of Sea Otters (Enhydra lutris kenyoni) Feeding on Fish Eggs and Kelp in Prince William Sound, Alaska	Lee, Olivia A.; Olivier, Paul; Wolt, Ryan; Davis, Randall W.; Weltz, Fred				AMERICAN MIDLAND NATURALIST	9-Apr	2009	161	2				401	405		10.1674/0003-0031-161.2.401			4	0.44	0	0	0	0	0	0	0	0	0	0	0	0	0	0	0	0	0	0	0	0	0
33	AK	Northern	Open coast	Kelp	1			Using Ecological Function to Develop Recovery Criteria for Depleted Species: Sea Otters and Kelp Forests in the Aleutian Archipelago	Estes, James A.; Tinker, M. Tim; Bodkin, James L.				CONSERVATION BIOLOGY	10-Jun	2010	24	3				852	860		10.1111/j.1523-1739.2009.01428.x			19	2.38	0	0	0	0	0	0	0	0	0	0	0	0	0	0	0	0	0	0	0	0	0
34	AK	Northern	Open coast	Kelp	1			Do trophic cascades affect the storage and flux of atmospheric carbon? An analysis of sea otters and kelp forests	Wilmers, Christopher C.; Estes, James A.; Edwards, Matthew; Laidre, Kristin L.; Konar, Brenda				FRONTIERS IN ECOLOGY AND THE ENVIRONMENT	12-Oct	2012	10	8				409	415		10.1890/110176			37	6.17	0	0	0	0	0	0	0	0	0	0	0	0	0	0	0	0	0	0	0	0	0
36	BC	Northern	Open coast	Kelp	1			Indirect effects of sea otters on rockfish (Sebastes spp.) in giant kelp forests	Markel, Russell W.; Shurin, Jonathan B.				ECOLOGY	15-Nov	2015	96	11				2877	2890		10.1890/14-0492.1			2	0.67	0	0	0	0	0	0	0	0	0	0	0	0	0	0	0	0	0	0	0	0	0
37	Berring Sea	Northern	Open coast	Kelp	1			Sea otters, kelp forests, and the extinction of Steller's sea cow	Estes, James A.; Burdin, Alexander; Doak, Daniel F.				PROCEEDINGS OF THE NATIONAL ACADEMY OF SCIENCES OF THE UNITED STATES OF AMERICA	JAN 26 2016	2016	113	4				880	885		10.1073/pnas.1502552112			3	1.5	0	0	0	0	0	0	0	0	0	0	0	0	0	0	0	0	0	0	0	0	0
283	AK	Northern	Open coast	Kelp	1			EVOLUTIONARY CONSEQUENCES OF FOOD-CHAIN LENGTH IN KELP FOREST COMMUNITIES	STEINBERG, PD; ESTES, JA; WINTER, FC				PROCEEDINGS OF THE NATIONAL ACADEMY OF SCIENCES OF THE UNITED STATES OF AMERICA	AUG 29 1995	1995	92	18				8145	8148		10.1073/pnas.92.18.8145			81	3.52	0	0	0	0	0	0	0	0	0	0	0	0	0	0	0	0	0	0	0	0	0
291	CA, AK	Northern	Open coast	Kelp	1		Study received two rows because it sampled both northern and southern populations	Predators and ecosystem management	Estes, JA				WILDLIFE SOCIETY BULLETIN	FAL 1996	1996	24	3				390	396					65	2.95	0	0	0	0	0	0	0	0	0	0	0	0	0	0	0	0	0	0	0	0	0
293	AK	Northern	Open coast	Kelp	1			Role of marine mammals in aquatic ecosystems	Bowen, WD				MARINE ECOLOGY PROGRESS SERIES	1997	1997	158					267	274		10.3354/meps158267			120	5.71	0	0	0	0	0	0	0	0	0	0	0	0	0	0	0	0	0	0	0	0	0
317	CA, AK	Northern	Open coast	Kelp	1		Study received two rows because it sampled both northern and southern populations	Ecosystem effects of fishing in kelp forest communities	Tegner, MJ; Dayton, PK				ICES JOURNAL OF MARINE SCIENCE	Jun-00	2000	57	3				579	589		10.1006/jmsc.2000.0715	ICES/SCOR Symposium on Ecosystem Effects of Fishing	MAR 15-19, 1999	137	7.61	0	0	0	0	0	0	0	0	0	0	0	0	0	0	0	0	0	0	0	0	0
318	AK	Northern	Open coast	Kelp	1			Effects of fishing on the structure and functioning of estuarine and nearshore ecosystems	Blaber, SJM; Cyrus, DP; Albaret, JJ; Ching, CV; Day, JW; Elliott, M; Fonseca, MS; Hoss, DE; Orensanz, J; Potter, IC; Silvert, W				ICES JOURNAL OF MARINE SCIENCE	Jun-00	2000	57	3				590	602		10.1006/jmsc.2000.0723	ICES/SCOR Symposium on Ecosystem Effects of Fishing	MAR 15-19, 1999	106	5.89	0	0	0	0	0	0	0	0	0	0	0	0	0	0	0	0	0	0	0	0	0
321	AK	Northern	Open coast	Kelp	1			Roles of experimental marine ecology in coastal management and conservation	Castilla, JC				JOURNAL OF EXPERIMENTAL MARINE BIOLOGY AND ECOLOGY	JUL 30 2000	2000	250	2-Jan				3	21		10.1016/S0022-0981(00)00177-5			75	4.17	0	0	0	0	0	0	0	0	0	0	0	0	0	0	0	0	0	0	0	0	0
322	AK	Northern	Open coast	Kelp	1			Observations in ecology: you can't make progress on processes without understanding the patterns	Underwood, AJ; Chapman, MG; Connell, SD				JOURNAL OF EXPERIMENTAL MARINE BIOLOGY AND ECOLOGY	JUL 30 2000	2000	250	2-Jan				97	115		10.1016/S0022-0981(00)00181-7			268	14.89	0	0	0	0	0	0	0	0	0	0	0	0	0	0	0	0	0	0	0	0	0
325	Amchitka Island, AK	Northern	Open coast	Kelp	1			Inter-decadal patterns of population and dietary change in sea otters at Amchitka Island, Alaska	Watt, J; Siniff, DB; Estes, JA				OECOLOGIA	Aug-00	2000	124	2				289	298		10.1007/s004420000373			38	2.11	0	0	0	0	0	0	0	0	0	0	0	0	0	0	0	0	0	0	0	0	0
336	Aleutians, AK	Northern	Open coast	Kelp	1			Unnatural oceans	Jackson, JBC; Sala, E				SCIENTIA MARINA	1-Sep	2001	65			2		273	281					44	2.59	0	0	0	0	0	0	0	0	0	0	0	0	0	0	0	0	0	0	0	0	0
407	Bering Sea, Aleutian Islands, and Gulf of Alaska	Northern	Open coast	Kelp	1	doesn?t specifiy, just says coastal		Killer whales and marine mammal trends in the North Pacific - A re-examination of evidence for sequential megafauna collapse and the prey-switching hypothesis	Wade, Paul R.; Burkanov, Vladimir N.; Dahlheim, Marilyn E.; Friday, Nancy A.; Fritz, Lowell W.; Loughlin, Thomas R.; Mizroch, Sally A.; Muto, Marcia M.; Rice, Dale W.; Barrett-Lennard, Lance G.; Black, Nancy A.; Burdin, Alexander M.; Calambokidis, John; Cerchio, Sal; Ford, John K. B.; Jacobsen, Jeff K.; Matkin, Craig O.; Matkin, Dena R.; Mehta, Amee V.; Small, Robert J.; Straley, Janice M.; McClu…				MARINE MAMMAL SCIENCE	7-Oct	2007	23	4				766	802		10.1111/j.1748-7692.2006.00093.x			34	3.09	0	0	0	0	0	0	0	0	0	0	0	0	0	0	0	0	0	0	0	0	0
414	San Juan Island, WA	Northern	Open coast	Kelp	1			Effect of tidal currents and tidal stage on estimates of bed size in the kelp Nereocystis luetkeana	Britton-Simmons, Kevin; Eckman, James E.; Duggins, David O.				MARINE ECOLOGY PROGRESS SERIES	2008	2008	355					95	105		10.3354/meps07209			9	0.9	0	0	0	0	0	0	0	0	0	0	0	0	0	0	0	0	0	0	0	0	0
417	Santa Cruz to Gaviota, CA; Amchitka and Prince William Sound, AK	Northern	Both	Kelp	1	Otters were trapped using rebreathers and specialized traps, doesn?t specify kelp, estuary, open water etc.	Study received two rows because it sampled both northern and southern populations	The distribution of nuclear genetic variation and historical demography of sea otters	Aguilar, A.; Jessup, D. A.; Estes, J.; Garza, J. C.				ANIMAL CONSERVATION	8-Feb	2008	11	1				35	45		10.1111/j.1469-1795.2007.00144.x			13	1.3	0	0	0	0	0	0	0	0	0	0	0	0	0	0	0	0	0	0	0	0	0
420	Aleutians, AK	Northern	Open coast	Kelp	1			Introduced rats indirectly change marine rocky intertidal communities from algae- to invertebrate-dominated	Kurle, Carolyn M.; Croll, Donald A.; Tershy, Bernie R.				PROCEEDINGS OF THE NATIONAL ACADEMY OF SCIENCES OF THE UNITED STATES OF AMERICA	MAR 11 2008	2008	105	10				3800	3804		10.1073/pnas.0800570105			48	4.8	0	0	0	0	0	0	0	0	0	0	0	0	0	0	0	0	0	0	0	0	0
423	Aleutians, AK	Northern	Open coast	Kelp	1			Predicting ecological consequences of marine top predator declines	Heithaus, Michael R.; Frid, Alejandro; Wirsing, Aaron J.; Worm, Boris				TRENDS IN ECOLOGY & EVOLUTION	8-Apr	2008	23	4				202	210		10.1016/j.tree.2008.01.003			428	42.8	0	0	0	0	0	0	0	0	0	0	0	0	0	0	0	0	0	0	0	0	0
425	Juneau, AK	Northern	Estuary/Embayment	Kelp	1			Community level effects of Nereocystis luetkeana in southeastern Alaska	Siddon, Elizabeth Calvert; Siddon, Christopher E.; Stekoll, Michael S.				JOURNAL OF EXPERIMENTAL MARINE BIOLOGY AND ECOLOGY	JUN 20 2008	2008	361	1				8	15		10.1016/j.jembe.2008.03.015			6	0.6	0	0	0	0	0	0	0	0	0	0	0	0	0	0	0	0	0	0	0	0	0
428	AK	Northern	Open coast	Kelp	1			Revisiting the classics: Considering nonconsumptive effects in textbook examples of predator-prey interactions	Peckarsky, Barbara L.; Abrams, Peter A.; Bolnick, Daniel I.; Dill, Lawrence M.; Grabowski, Jonathan H.; Luttbeg, Barney; Orrock, John L.; Peacor, Scott D.; Preisser, Evan L.; Schmitz, Oswald J.; Trussell, Geoffrey C.				ECOLOGY	8-Sep	2008	89	9				2416	2425		10.1890/07-1131.1			170	17	0	0	0	0	0	0	0	0	0	0	0	0	0	0	0	0	0	0	0	0	0
430	Aleutian Archipelago	Northern	Open coast	Kelp	1			BALD EAGLES AND SEA OTTERS IN THE ALEUTIAN ARCHIPELAGO: INDIRECT EFFECTS OF TROPHIC CASCADES	Anthony, Robert G.; Estes, James A.; Ricca, Mark A.; Miles, A. Keith; Forsman, Eric D.				ECOLOGY	8-Oct	2008	89	10				2725	2735		10.1890/07-1818.1			28	2.8	0	0	0	0	0	0	0	0	0	0	0	0	0	0	0	0	0	0	0	0	0
431	Bering Sea/Aleutian Archipelago	Northern	Open coast	Kelp	1			Harbor seal population decline in the Aleutian Archipelago	Small, Robert J.; Boveng, Peter L.; Byrd, G. Vernon; Withrow, David E.				MARINE MAMMAL SCIENCE	8-Oct	2008	24	4				845	863		10.1111/j.1748-7692.2008.00225.x			15	1.5	0	0	0	0	0	0	0	0	0	0	0	0	0	0	0	0	0	0	0	0	0
438	Amchitka Island in the Aleutian chain and Prince William Sound, Alaska, and then released at various unoccupied habitats in Alaska, British Columbia, Washington, and Oregon	Northern	Open coast	Kelp	1	not explicitly stated but some individuals were captured on SCUBA, assuming kelp?		Stress-related hormones and genetic diversity in sea otters (Enhydra lutris)	Larson, Shawn; Monson, Daniel; Ballachey, Brenda; Jameson, Ron; Wasser, Samuel K.				MARINE MAMMAL SCIENCE	9-Apr	2009	25	2				351	372		10.1111/j.1748-7692.2008.00260.x			2	0.22	0	0	0	0	0	0	0	0	0	0	0	0	0	0	0	0	0	0	0	0	0
440	southwest Alaska	Northern	Open coast	Kelp	1			Causes and consequences of marine mammal population declines in southwest Alaska: a food-web perspective	Estes, J. A.; Doak, D. F.; Springer, A. M.; Williams, T. M.				PHILOSOPHICAL TRANSACTIONS OF THE ROYAL SOCIETY B-BIOLOGICAL SCIENCES	JUN 27 2009	2009	364	1524				1647	1658		10.1098/rstb.2008.0231			31	3.44	0	0	0	0	0	0	0	0	0	0	0	0	0	0	0	0	0	0	0	0	0
450	Prince William Sound, AK	Northern	Estuary/Embayment	Kelp	1			A Conceptual Model of Natural and Anthropogenic Drivers and Their Influence on the Prince William Sound, Alaska, Ecosystem	Harwell, Mark A.; Gentile, John H.; Cummins, Kenneth W.; Highsmith, Raymond C.; Hilborn, Ray; McRoy, C. Peter; Parrish, Julia; Weingartner, Thomas				HUMAN AND ECOLOGICAL RISK ASSESSMENT	2010	2010	16	4				672	726	PII 926162183	10.1080/10807039.2010.501011			15	1.88	0	0	0	0	0	0	0	0	0	0	0	0	0	0	0	0	0	0	0	0	0
451	Prince William Sound, AK	Northern	Estuary/Embayment	Kelp	1			A Quantitative Ecological Risk Assessment of the Toxicological Risks from Exxon Valdez Subsurface Oil Residues to Sea Otters at Northern Knight Island, Prince William Sound, Alaska	Harwell, Mark A.; Gentile, John H.; Johnson, Charles B.; Garshelis, David L.; Parker, Keith R.				HUMAN AND ECOLOGICAL RISK ASSESSMENT	2010	2010	16	4				727	761	PII 926161850	10.1080/10807039.2010.501230			21	2.62	0	0	0	0	0	0	0	0	0	0	0	0	0	0	0	0	0	0	0	0	0
453	Simpson Bay, Prince William Sound, Alaska, USA	Northern	Estuary/Embayment	Kelp	1			Interannual assessment of territory quality for male sea otters (Enhydra lutris) in Simpson Bay, Prince William Sound, Alaska	Finerty, Shannon E.; Pearson, Heidi C.; Davis, Randall W.				CANADIAN JOURNAL OF ZOOLOGY-REVUE CANADIENNE DE ZOOLOGIE	10-Mar	2010	88	3				289	298		10.1139/Z10-003			2	0.25	0	0	0	0	0	0	0	0	0	0	0	0	0	0	0	0	0	0	0	0	0
455	Kasatochi Island, AK	Northern	Open coast	Kelp	1			The Nearshore Benthic Community of Kasatochi Island, One Year after the 2008 Volcanic Eruption	Jewett, Stephen C.; Bodkin, James L.; Chenelot, Heloise; Esslinger, George G.; Hoberg, Max K.				ARCTIC ANTARCTIC AND ALPINE RESEARCH	10-Aug	2010	42	3				315	324		10.1657/1938-4246-42.3.315			10	1.25	0	0	0	0	0	0	0	0	0	0	0	0	0	0	0	0	0	0	0	0	0
461	CA, AK	Northern	Estuary/Embayment	Kelp	1			PERSISTENT ORGANIC POLLUTANTS IN THE BLOOD OF FREE-RANGING SEA OTTERS (ENHYDRA LUTRIS SSP.) IN ALASKA AND CALIFORNIA	Jessup, David A.; Johnson, Christine K.; Estes, James; Carlson-Bremer, Daphne; Jarman, Walter M.; Reese, Stacey; Dodd, Erin; Tinker, M. Tim; Ziccardi, Michael H.				JOURNAL OF WILDLIFE DISEASES	10-Oct	2010	46	4				1214	1233					3	0.38	0	0	0	0	0	0	0	0	0	0	0	0	0	0	0	0	0	0	0	0	0
477	west coast Vancouver Island	Northern	Open coast	Kelp	1	modeling using WCVI as case study		Representing mediating effects and species reintroductions in Ecopath with Ecosim	Espinosa-Romero, Maria J.; Gregr, Edward J.; Walters, Carl; Christensen, Villy; Chan, Kai M. A.				ECOLOGICAL MODELLING	MAY 10 2011	2011	222	9				1569	1579		10.1016/j.ecolmodel.2011.02.008			16	2.29	0	0	0	0	0	0	0	0	0	0	0	0	0	0	0	0	0	0	0	0	0
531	West coast, Vancouver Island, BC	Northern	Open coast	Kelp	1			Kelp forest size alters microbial community structure and function on Vancouver Island, Canada	Clasen, J. L.; Shurin, J. B.				ECOLOGY	15-Mar	2015	96	3				862	872		10.1890/13-2147.1			2	0.67	0	0	0	0	0	0	0	0	0	0	0	0	0	0	0	0	0	0	0	0	0
550	British Columbia	Northern	Open coast	Kelp	1			Accounting for size-specific predation improves our ability to predict the strength of a trophic cascade	Stevenson, Christine F.; Demes, Kyle W.; Salomon, Anne K.				ECOLOGY AND EVOLUTION	16-Feb	2016	6	4				1041	1053		10.1002/ece3.1870			1	0.5	0	0	0	0	0	0	0	0	0	0	0	0	0	0	0	0	0	0	0	0	0
19	CA	Southern	Open coast	Kelp	1			DESTRUCTIVE GRAZING BY SEA-URCHINS STRONGYLOCENTROTUS-SPP IN A CENTRAL CALIFORNIA KELP FOREST - POTENTIAL ROLES OF RECRUITMENT, DEPTH, AND PREDATION	WATANABE, JM; HARROLD, C				MARINE ECOLOGY PROGRESS SERIES	Apr-91	1991	71	2				125	141		10.3354/meps071125			76	2.81	0	0	0	0	0	0	0	0	0	0	0	0	0	0	0	0	0	0	0	0	0
20	CA	Southern	Open coast	Kelp	1			POPULATION-DYNAMICS OF THE SEA-URCHIN STRONGYLOCENTROTUS-PURPURATUS IN A CENTRAL CALIFORNIA KELP FOREST - RECRUITMENT, MORTALITY, GROWTH, AND DIET	KENNER, MC				MARINE BIOLOGY	Jan-92	1992	112	1				107	118		10.1007/BF00349734			52	2	0	0	0	0	0	0	0	0	0	0	0	0	0	0	0	0	0	0	0	0	0
27	AK, CA	Southern	Open coast	Kelp	1		Study received two rows because it sampled both northern and southern populations	Kelp forest ecosystems: biodiversity, stability, resilience and future	Steneck, RS; Graham, MH; Bourque, BJ; Corbett, D; Erlandson, JM; Estes, JA; Tegner, MJ				ENVIRONMENTAL CONSERVATION	2-Dec	2002	29	4				436	459		10.1017/S0376892902000322			559	34.94	0	0	0	0	0	0	0	0	0	0	0	0	0	0	0	0	0	0	0	0	0
28	CA	Southern	Open coast	Kelp	1			Restored top carnivores as detriments to the performance of marine protected areas intended for fishery sustainability: A case study with red abalones and sea otters	Fanshawe, S; VanBlaricom, GR; Shelly, AA				CONSERVATION BIOLOGY	3-Feb	2003	17	1				273	283		10.1046/j.1523-1739.2003.00432.x			35	2.33	0	0	0	0	0	0	0	0	0	0	0	0	0	0	0	0	0	0	0	0	0
35	CA	Southern	Open coast	Kelp	1			Red Abalone, Sea Otters, and Kelp Forest Ecosystems on Historic Period San Miguel Island, California	Braje, Todd J.; Erlandson, Jon M.; Rick, Torben C.			Ono, R; Morrison, A; Addison, D	PREHISTORIC MARINE RESOURCE USE IN THE INDO-PACIFIC REGIONS	2013	2013	39					85	96			19th Congress of the Indo-Pacific-Prehistory-Association (IPPA)	2009	0	0	0	0	0	0	0	0	0	0	0	0	0	0	0	0	0	0	0	0	0	0	0
38	CA	Southern	Open coast	Kelp	1			Permissible Home Range Estimation (PHRE) in Restricted Habitats: A New Algorithm and an Evaluation for Sea Otters	Tarjan, L. Max; Tinker, M. Tim				PLOS ONE	MAR 22 2016	2016	11	3						e0150547	10.1371/journal.pone.0150547			1	0.5	0	0	0	0	0	0	0	0	0	0	0	0	0	0	0	0	0	0	0	0	0
291	CA, AK	Southern	Open coast	Kelp	1		Study received two rows because it sampled both northern and southern populations	Predators and ecosystem management	Estes, JA				WILDLIFE SOCIETY BULLETIN	FAL 1996	1996	24	3				390	396					65	2.95	0	0	0	0	0	0	0	0	0	0	0	0	0	0	0	0	0	0	0	0	0
317	CA, AK	Southern	Open coast	Kelp	1		Study received two rows because it sampled both northern and southern populations	Ecosystem effects of fishing in kelp forest communities	Tegner, MJ; Dayton, PK				ICES JOURNAL OF MARINE SCIENCE	Jun-00	2000	57	3				579	589		10.1006/jmsc.2000.0715	ICES/SCOR Symposium on Ecosystem Effects of Fishing	MAR 15-19, 1999	137	7.61	0	0	0	0	0	0	0	0	0	0	0	0	0	0	0	0	0	0	0	0	0
319	CA	Southern	Open coast	Kelp	1			Trans-Holocene marine mammal exploitation on San Clemente Island, California: A tragedy of the commons revisited	Porcasi, JF; Jones, TL; Raab, LM				JOURNAL OF ANTHROPOLOGICAL ARCHAEOLOGY	Jun-00	2000	19	2				200	220		10.1006/jaar.1999.0351			48	2.67	0	0	0	0	0	0	0	0	0	0	0	0	0	0	0	0	0	0	0	0	0
360	CA, AK	Southern	Open coast	Kelp	1	explores conservation approach using otter-kelp example		Ecological effectiveness: Conservation goals for interactive species	Soule, ME; Estes, JA; Berger, J; Del Rio, CM				CONSERVATION BIOLOGY	3-Oct	2003	17	5				1238	1250		10.1046/j.1523-1739.2003.01599.x			190	12.67	0	0	0	0	0	0	0	0	0	0	0	0	0	0	0	0	0	0	0	0	0
417	Santa Cruz to Gaviota, CA; Amchitka and Prince William Sound, AK	Southern	Both	Kelp	1	Otters were trapped using rebreathers and specialized traps, doesn?t specify kelp, estuary, open water etc.	Study received two rows because it sampled both northern and southern populations	The distribution of nuclear genetic variation and historical demography of sea otters	Aguilar, A.; Jessup, D. A.; Estes, J.; Garza, J. C.				ANIMAL CONSERVATION	8-Feb	2008	11	1				35	45		10.1111/j.1469-1795.2007.00144.x			13	1.3	0	0	0	0	0	0	0	0	0	0	0	0	0	0	0	0	0	0	0	0	0
421	Diablo Canyon, C CA	Southern	Open coast	Kelp	1			The Diablo Canyon fauna: A coarse-grained record of trans-Holocene foraging from the central California mainland coast	Jones, Terry L.; Porcasi, Judith F.; Gaeta, Jererne W.; Codding, Brian F.				AMERICAN ANTIQUITY	8-Apr	2008	73	2				289	316					28	2.8	0	0	0	0	0	0	0	0	0	0	0	0	0	0	0	0	0	0	0	0	0
433	Monterey Bay, CA	Southern	Open coast	Kelp	1			Abundance and distribution of marine mammals in nearshore waters of Monterey Bay, California	Henkel, Laird A.; Harvey, James T.				CALIFORNIA FISH AND GAME	WIN 2008	2008	94	1				1	17					2	0.2	0	0	0	0	0	0	0	0	0	0	0	0	0	0	0	0	0	0	0	0	0
441	Channel Islands, CA	Southern	Open coast	Kelp	1			Fishing from past to present: continuity and resilience of red abalone fisheries on the Channel Islands, California	Braje, Todd J.; Erlandson, Jon M.; Rick, Torben C.; Dayton, Paul K.; Hatch, Marco B. A.				ECOLOGICAL APPLICATIONS	9-Jul	2009	19	4				906	919		10.1890/08-0135.1			23	2.56	0	0	0	0	0	0	0	0	0	0	0	0	0	0	0	0	0	0	0	0	0
448	Monterey Bay, Channel Islands, CA	Southern	Open coast	Kelp	1			Lesions and Behavior Associated with Forced Copulation of Juvenile Pacific Harbor Seals (Phoca vitulina richardsi) by Southern Sea Otters (Enhydra lutris nereis)	Harris, Heather S.; Oates, Stori C.; Staedler, Michelle M.; Tinker, M. Tim; Jessup, David A.; Harvey, James T.; Miller, Melissa A.				AQUATIC MAMMALS	2010	2010	36	4				331	341		10.1578/AM.36.4.2010.331			1	0.12	0	0	0	0	0	0	0	0	0	0	0	0	0	0	0	0	0	0	0	0	0
454	Morro Bay, CA & Monterey Bay, CA	Southern	Estuary/Embayment	Kelp	1			Uptake and transmission of Toxoplasma gondii oocysts by migratory, filter-feeding fish	Massie, Gloeta N.; Ware, Michael W.; Villegas, Eric N.; Black, Michael W.				VETERINARY PARASITOLOGY	MAY 11 2010	2010	169	4-Mar				296	303		10.1016/j.vetpar.2010.01.002			37	4.62	0	0	0	0	0	0	0	0	0	0	0	0	0	0	0	0	0	0	0	0	0
511	central CA	Southern	Open coast	Kelp	1	no analysis of otter data, but presents results about toxo transmission from runoff to kelp to turban snails in context of otter exposure		A New Pathogen Transmission Mechanism in the Ocean: The Case of Sea Otter Exposure to the Land-Parasite Toxoplasma gondii	Mazzillo, Fernanda F. M.; Shapiro, Karen; Silver, Mary W.				PLOS ONE	DEC 18 2013	2013	8	12						e82477	10.1371/journal.pone.0082477			8	1.6	0	0	0	0	0	0	0	0	0	0	0	0	0	0	0	0	0	0	0	0	0
290	CA, AK	Northern	Both	Multiple	1		Study received two rows because it sampled both northern and southern populations	Challenges in the quest for keystones	Power, ME; Tilman, D; Estes, JA; Menge, BA; Bond, WJ; Mills, LS; Daily, G; Castilla, JC; Lubchenco, J; Paine, RT				BIOSCIENCE	Sep-96	1996	46	8				609	620		10.2307/1312990			815	37.05	0	0	0	0	0	0	0	0	0	0	0	0	0	0	0	0	0	0	0	0	0
340	Prince William Sound, AK	Northern	Estuary/Embayment	Multiple	1	based on foods otters eat in PWS (Saxidomus, Protothaca, M trossulus, etc.) sounds like estuary; if Brent disagrees with this classification then change to "mixed"		Sea otter population status and the process of recovery from the 1989 'Exxon Valdez' oil spill	Bodkin, JL; Ballachey, BE; Dean, TA; Fukuyama, AK; Jewett, SC; McDonald, L; Monson, DH; O'Clair, CE; VanBlaricom, GR				MARINE ECOLOGY PROGRESS SERIES	2002	2002	241					237	253		10.3354/meps241237			73	4.56	0	0	0	0	0	0	0	0	0	0	0	0	0	0	0	0	0	0	0	0	0
341	Prince William Sound, AK	Northern	Estuary/Embayment	Multiple	1	based on foods otters eat in PWS (Saxidomus, Protothaca, M trossulus, etc.) sounds like estuary; if Brent disagrees with this classification then change to "mixed"		Food limitation and the recovery of sea otters following the 'Exxon Valdez' oil spill	Dean, TA; Bodkin, JL; Fukuyama, AK; Jewett, SC; Monson, DH; O'Clair, CE; VanBlaricom, GR				MARINE ECOLOGY PROGRESS SERIES	2002	2002	241					255	270		10.3354/meps241255			31	1.94	0	0	0	0	0	0	0	0	0	0	0	0	0	0	0	0	0	0	0	0	0
348	multiple areas AK, WA, CA	Northern	Both	Multiple	1	only sampled genetics, not ecology	Study received two rows because it sampled both northern and southern populations	Microsatellite DNA and mitochondrial DNA variation in remnant and translocated sea otter (Enhydra lutris) populations	Larson, S; Jameson, R; Bodkin, J; Staedler, M; Bentzen, P				JOURNAL OF MAMMALOGY	AUG 27 2002	2002	83	3				893	906		10.1644/1545-1542(2002)083<0893:MDAMDV>2.0.CO;2			45	2.81	0	0	0	0	0	0	0	0	0	0	0	0	0	0	0	0	0	0	0	0	0
349	Prince William Sound, AK	Northern	Estuary/Embayment	Multiple	1	based on foods otters eat in PWS (Saxidomus, Protothaca, M trossulus, etc.) sounds like estuary; if Brent disagrees with this classification then change to "mixed"		Length-mass and total body length of adult female sea otters in Prince William Sound before and after the Exxon Valdez oil spill	Rotterman, LM; Monnett, C				MARINE MAMMAL SCIENCE	2-Oct	2002	18	4				977	993		10.1111/j.1748-7692.2002.tb01086.x			6	0.38	0	0	0	0	0	0	0	0	0	0	0	0	0	0	0	0	0	0	0	0	0
350	outer coast WA	Northern	Both	Multiple	1	analyzed habitat available, mostly open coast but also including Willapa and Grays Harbor		Estimates of carrying capacity for sea otters in Washington state	Laidre, KL; Jameson, RJ; Jeffries, SJ; Hobbs, RC; Bowlby, CE; VanBlaricom, GR				WILDLIFE SOCIETY BULLETIN	WIN 2002	2002	30	4				1172	1181					11	0.69	0	0	0	0	0	0	0	0	0	0	0	0	0	0	0	0	0	0	0	0	0
361	CA, AK	Northern	Both	Multiple	1	sampled blood from otters captured during various studies; assume this covered all habitats	Study received two rows because it sampled both northern and southern populations	Clinical pathology and assessment of pathogen exposure in southern and Alaskan sea otters	Hanni, KD; Mazet, JAK; Gulland, FMD; Estes, J; Staedler, M; Murray, MJ; Miller, M; Jessup, DA				JOURNAL OF WILDLIFE DISEASES	3-Oct	2003	39	4				837	850					30	2	0	0	0	0	0	0	0	0	0	0	0	0	0	0	0	0	0	0	0	0	0
362	Prince William Sound, AK	Northern	Estuary/Embayment	Multiple	1	based on foods otters eat in PWS (Saxidomus, Protothaca, M trossulus, etc.) sounds like estuary; if Brent disagrees with this classification then change to "mixed"; this is review but has new analyses, so included		Long-term ecosystem response to the Exxon Valdez oil spill	Peterson, CH; Rice, SD; Short, JW; Esler, D; Bodkin, JL; Ballachey, BE; Irons, DB				SCIENCE	DEC 19 2003	2003	302	5653				2082	2086		10.1126/science.1084282			444	29.6	0	0	0	0	0	0	0	0	0	0	0	0	0	0	0	0	0	0	0	0	0
367	Cross Sound, AK	Northern	Estuary/Embayment	Multiple	1	dive data from Cross Sound; looks on map like estuary		Foraging depths of sea otters and implications to coastal marine communities	Bodkin, JL; Esslinger, GG; Monson, DH				MARINE MAMMAL SCIENCE	4-Apr	2004	20	2				305	321		10.1111/j.1748-7692.2004.tb01159.x			35	2.5	0	0	0	0	0	0	0	0	0	0	0	0	0	0	0	0	0	0	0	0	0
372	Bering Islands, Russia	Northern	Open coast	Multiple	1	compares census data to carcass counts, so seems valid to include; doesn't mention habitat types, has all shores of Bering Island, so consider this mixed?		Sea otters (Enhydra lutris L.) of Bering Island, the Commander Islands: Age and sex composition of dead animals and spatial distribution	Zagrebel'nyi, SV				RUSSIAN JOURNAL OF ECOLOGY	NOV-DEC 2004	2004	35	6				395	402		10.1023/B:RUSE.0000046976.37208.0e			0	0	0	0	0	0	0	0	0	0	0	0	0	0	0	0	0	0	0	0	0	0	0
374	WA	Northern	Open coast	Multiple	1	modeling paper, but based on data from WA translocation which is off Olympic peninsula on open coast		Density dependence and risk of extinction in a small population of sea otters	Gerber, LR; Buenau, KE; Vanblaricom, GR				BIODIVERSITY AND CONSERVATION	4-Dec	2004	13	14				2741	2757		10.1007/s10531-004-2146-1			10	0.71	0	0	0	0	0	0	0	0	0	0	0	0	0	0	0	0	0	0	0	0	0
376	AK	Northern	Open coast	Multiple	1	map and methods suggest only open coast habitats surveyed		Decline in sea otter (Enhydra lutris) populations along the Alaska Peninsula, 1986-2001	Burn, DM; Doroff, AM				FISHERY BULLETIN	5-Apr	2005	103	2				270	279					9	0.69	0	0	0	0	0	0	0	0	0	0	0	0	0	0	0	0	0	0	0	0	0
385	Kuril, Commander Islands & southern Kamchatka	Northern	Open coast	Multiple	1	tracked population growth and diet		Some criteria for assessing the state and dynamics of sea otter (Enhydra lutris) populations in the Russian part of the species range	Kornev, SI; Korneva, SA				RUSSIAN JOURNAL OF ECOLOGY	MAY-JUN 2006	2006	37	3				172	179		10.1134/S1067413606030052			2	0.17	0	0	0	0	0	0	0	0	0	0	0	0	0	0	0	0	0	0	0	0	0
388	Simpson Bay, Prince William Sound	Northern	Estuary/Embayment	Multiple	1	authors describe Simpson Bay as a "fjord"; looked at soft sediment and rocky areas		Territory quality of male sea otters in Prince William Sound, Alaska: relation to body and territory maintenance behaviors	Pearson, Heidi C.; Packard, Jane M.; Davis, Randall W.				CANADIAN JOURNAL OF ZOOLOGY-REVUE CANADIENNE DE ZOOLOGIE	6-Jul	2006	84	7				939	946		10.1139/Z06-083			6	0.5	0	0	0	0	0	0	0	0	0	0	0	0	0	0	0	0	0	0	0	0	0
389	WA	Northern	Open coast	Multiple	1	Olympic peninsula and entrance to Strait of San Juan, seems pretty open still; looked at kelp and rocky intertidal		Foraging patterns and prey selection in an increasing and expanding sea otter population	Laidre, Kristin L.; Jameson, Ronald J.				JOURNAL OF MAMMALOGY	6-Aug	2006	87	4				799	807		10.1644/05-MAMM-A-244R2.1			16	1.33	0	0	0	0	0	0	0	0	0	0	0	0	0	0	0	0	0	0	0	0	0
401	Cross Sound, southeast Alaska (Port Arthrop and Idaho Inlet)	Northern	Both	Multiple	1			Activity budgets derived from time-depth recorders in a diving mammal	Bodkin, James L.; Monson, Daniel H.; Esslinger, George G.				JOURNAL OF WILDLIFE MANAGEMENT	7-Aug	2007	71	6				2034	2044		10.2193/2006-258			13	1.18	0	0	0	0	0	0	0	0	0	0	0	0	0	0	0	0	0	0	0	0	0
402	Simpson Bay, Prince William Sound, Alaska, USA	Northern	Both	Multiple	1	glacial clay, silt, and gravel, with some rocky hard reefs		Photo-identification of sea otters using nose scars	Gilkinson, Andrea K.; Pearson, Heidi C.; Weltz, Frederick; Davis, Randall W.				JOURNAL OF WILDLIFE MANAGEMENT	7-Aug	2007	71	6				2045	2051		10.2193/2006-410			17	1.55	0	0	0	0	0	0	0	0	0	0	0	0	0	0	0	0	0	0	0	0	0
418	British Columbia, Canada Checleset Bay?Kyuquot Sound (CB?KS) region and Vancouver Island	Northern	Both	Multiple	1			Estimating carrying capacity for sea otters in British Columbia	Gregr, Edward J.; Nichol, Linda M.; Watson, Jane C.; Ford, John K. B.; Ellis, Graeme M.				JOURNAL OF WILDLIFE MANAGEMENT	8-Feb	2008	72	2				382	388		10.2193/2006-518			16	1.6	0	0	0	0	0	0	0	0	0	0	0	0	0	0	0	0	0	0	0	0	0
443	Washington (north and east of Strait of Juan de Fuca)	Northern	Open coast	Multiple	1	references depth range from 0 to 20m		SPATIAL HABITAT USE PATTERNS OF SEA OTTERS IN COASTAL WASHINGTON	Laidre, Kristin L.; Jameson, Ronald J.; Gurarie, Eliezer; Jeffries, Steven J.; Allen, Harriet				JOURNAL OF MAMMALOGY	9-Aug	2009	90	4				906	917					4	0.44	0	0	0	0	0	0	0	0	0	0	0	0	0	0	0	0	0	0	0	0	0
445	Sanak Island, Western Gulf of Alaska	Northern	Both	Multiple	1			An Introduction to the Biocomplexity of Sanak Island, Western Gulf of Alaska	Maschner, Herbert D. G.; Betts, Matthew W.; Cornell, Joseph D.; Dunne, Jennifer A.; Finney, Bruce; Huntly, Nancy; Jordan, James W.; King, Aaron A.; Misarti, Nicole; Reedy-Maschner, Katherine L.; Russell, Roland; Tews, Amber; Wood, Spencer A.; Benson, Buck				PACIFIC SCIENCE	9-Oct	2009	63	4			SI	673	709		10.2984/049.063.0410			14	1.56	0	0	0	0	0	0	0	0	0	0	0	0	0	0	0	0	0	0	0	0	0
459	Aleutians, AK	Northern	Open coast	Multiple	1	kelp & intertidal		Macroecology: Does It Ignore or Can It Encourage Further Ecological Syntheses Based on Spatially Local Experimental Manipulations?	Paine, Robert T.				AMERICAN NATURALIST	10-Oct	2010	176	4				385	393		10.1086/656273			22	2.75	0	0	0	0	0	0	0	0	0	0	0	0	0	0	0	0	0	0	0	0	0
473	Prince William Sound (northern Knight Island)	Northern	Estuary/Embayment	Multiple	1	chemical analysis linking pathways of potential contamination of otters, citing other works for otter data		EXPOSURE OF SEA OTTERS AND HARLEQUIN DUCKS IN PRINCE WILLIAM SOUND, ALASKA, USA, TO SHORELINE OIL RESIDUES 20 YEARS AFTER THE EXXON VALDEZ OIL SPILL	Neff, Jerry M.; Page, David S.; Boehm, Paul D.				ENVIRONMENTAL TOXICOLOGY AND CHEMISTRY	11-Mar	2011	30	3				659	672		10.1002/etc.415			18	2.57	0	0	0	0	0	0	0	0	0	0	0	0	0	0	0	0	0	0	0	0	0
474	Prince William Sound	Northern	Estuary/Embayment	Multiple	1			Are sea otters being exposed to subsurface intertidal oil residues from the Exxon Valdez oil spill?	Boehm, P. D.; Page, D. S.; Neff, J. M.; Brown, J. S.				MARINE POLLUTION BULLETIN	11-Mar	2011	62	3				581	589		10.1016/j.marpolbul.2010.11.026			6	0.86	0	0	0	0	0	0	0	0	0	0	0	0	0	0	0	0	0	0	0	0	0
476	west coast Vancouver Island	Northern	Both	Multiple	1			Stability, resilience, and phase shifts in rocky subtidal communities along the west coast of Vancouver Island, Canada	Watson, Jane; Estes, James A.				ECOLOGICAL MONOGRAPHS	11-May	2011	81	2				215	239		10.1890/10-0262.1			48	6.86	0	0	0	0	0	0	0	0	0	0	0	0	0	0	0	0	0	0	0	0	0
478	Prince Wiliam Sound, AK (Simpson Bay)	Northern	Estuary/Embayment	Multiple	1			Sea otter female and pup activity budgets, Prince William Sound, Alaska	Osterrieder, Sylvia K.; Davis, Randall W.				JOURNAL OF THE MARINE BIOLOGICAL ASSOCIATION OF THE UNITED KINGDOM	11-Jun	2011	91	4				883	892		10.1017/S0025315410001426			2	0.29	0	0	0	0	0	0	0	0	0	0	0	0	0	0	0	0	0	0	0	0	0
484	Prince William Sound	Northern	Estuary/Embayment	Multiple	1			Could residual oil from the Exxon Valdez spill create a long-term population sink for sea otters in Alaska?	Monson, Daniel H.; Doak, Daniel F.; Ballachey, Brenda E.; Bodkin, James L.				ECOLOGICAL APPLICATIONS	11-Dec	2011	21	8				2917	2932					15	2.14	0	0	0	0	0	0	0	0	0	0	0	0	0	0	0	0	0	0	0	0	0
486	Prince William Sound (Knight Island Archipelago)	Northern	Estuary/Embayment	Multiple	1			Long-term effects of the 'Exxon Valdez' oil spill: sea otter foraging in the intertidal as a pathway of exposure to lingering oil	Bodkin, James L.; Ballachey, Brenda E.; Coletti, Heather A.; Esslinger, George G.; Kloecker, Kimberly A.; Rice, Stanley D.; Reed, John A.; Monson, Daniel H.				MARINE ECOLOGY PROGRESS SERIES	2012	2012	447					273	287		10.3354/meps09523			20	3.33	0	0	0	0	0	0	0	0	0	0	0	0	0	0	0	0	0	0	0	0	0
503	Attu island (Aleutians)	Northern	Open coast	Multiple	1	rocky bottom (subtidal and intertidal)		Interactions among sea otters, sea stars, and suspension-feeding invertebrates in the western Aleutian archipelago	Vicknair, Kenneth; Estes, James A.				MARINE BIOLOGY	12-Dec	2012	159	12				2641	2649		10.1007/s00227-012-2021-7			0	0	0	0	0	0	0	0	0	0	0	0	0	0	0	0	0	0	0	0	0	0	0
523	Vancouver Island, BC, Canada	Northern	Open coast	Multiple	1			Recolonizing sea otters spatially segregate from pinnipeds on the Canadian Pacific coastline: The implications of segregation for species conservation	Fisher, Jason T.; Pasztor, Chris; Wilson, Amanda; Volpe, John P.; Anholt, Bradley R.				BIOLOGICAL CONSERVATION	14-Sep	2014	177					148	155		10.1016/j.biocon.2014.06.025			0	0	0	0	0	0	0	0	0	0	0	0	0	0	0	0	0	0	0	0	0	0	0
526	Simpson Bay, PWS, AK	Northern	Estuary/Embayment	Multiple	1			Time and energy allocation of female sea otters (Enhydra lutris) with pups in Alaska	Wolt, R. C.; Finerty, S. E.; Davis, R. W.				JOURNAL OF EXPERIMENTAL MARINE BIOLOGY AND ECOLOGY	14-Dec	2014	461					93	101		10.1016/j.jembe.2014.07.015			0	0	0	0	0	0	0	0	0	0	0	0	0	0	0	0	0	0	0	0	0	0	0
557	Simpson Bay, Prince William Sound	Northern	Estuary/Embayment	Multiple	1			Development of an altricial mammal at sea: I. Activity budgets of female sea otters and their pups in Simpson Bay, Alaska	Cortez, Michelle; Wolt, Ryan; Gelwick, Frances; Osterrieder, Sylvia K.; Davis, Randall W.				JOURNAL OF EXPERIMENTAL MARINE BIOLOGY AND ECOLOGY	16-Aug	2016	481					71	80		10.1016/j.jembe.2015.05.020			1	0.5	0	0	0	0	0	0	0	0	0	0	0	0	0	0	0	0	0	0	0	0	0
558	Simpson Bay, Prince William Sound	Northern	Estuary/Embayment	Multiple	1			Development of an altricial mammal at sea: II. Energy budgets of female sea otters and their pups in Simpson Bay, Alaska	Cortez, Michelle; Goertz, Caroline E. C.; Gill, Verena A.; Davis, Randall W.				JOURNAL OF EXPERIMENTAL MARINE BIOLOGY AND ECOLOGY	16-Aug	2016	481					81	91		10.1016/j.jembe.2016.03.018			0	0	0	0	0	0	0	0	0	0	0	0	0	0	0	0	0	0	0	0	0	0	0
560	Gulf of Alaska and Prince William Sound	Northern	Both	Multiple	1			Detecting and inferring cause of change in an Alaska nearshore marine ecosystem	Coletti, Heather A.; Bodkin, James L.; Monson, Daniel H.; Ballachey, Brenda E.; Dean, Thomas A.				ECOSPHERE	16-Oct	2016	7	10							10.1002/ecs2.1489			0	0	0	0	0	0	0	0	0	0	0	0	0	0	0	0	0	0	0	0	0	0	0
39	CA	Southern	Both	Multiple	1			MOVEMENTS OF SEA OTTERS RELOCATED ALONG THE CALIFORNIA COAST	RALLS, K; SINIFF, DB; DOROFF, A; MERCURE, A				MARINE MAMMAL SCIENCE	Apr-92	1992	8	2				178	184		10.1111/j.1748-7692.1992.tb00380.x			9	0.35	0	0	0	0	0	0	0	0	0	0	0	0	0	0	0	0	0	0	0	0	0
41	CA	Southern	Both	Multiple	1	kelp, del monte beach		BREEDING PATTERNS AND REPRODUCTIVE SUCCESS OF CALIFORNIA SEA OTTERS	RIEDMAN, ML; ESTES, JA; STAEDLER, MM; GILES, AA; CARLSON, DR				JOURNAL OF WILDLIFE MANAGEMENT	Jul-94	1994	58	3				391	399		10.2307/3809308			39	1.62	0	0	0	0	0	0	0	0	0	0	0	0	0	0	0	0	0	0	0	0	0
282	CA	Southern	Both	Multiple	1			REASSERTING A PREHISTORIC TRAGEDY OF THE COMMONS - REPLY	JONES, TL; HILDEBRANDT, WR				JOURNAL OF ANTHROPOLOGICAL ARCHAEOLOGY	Mar-95	1995	14	1				78	98		10.1006/jaar.1995.1004			54	2.35	0	0	0	0	0	0	0	0	0	0	0	0	0	0	0	0	0	0	0	0	0
290	CA, AK	Southern	Both	Multiple	1		Study received two rows because it sampled both northern and southern populations	Challenges in the quest for keystones	Power, ME; Tilman, D; Estes, JA; Menge, BA; Bond, WJ; Mills, LS; Daily, G; Castilla, JC; Lubchenco, J; Paine, RT				BIOSCIENCE	Sep-96	1996	46	8				609	620		10.2307/1312990			815	37.05	0	0	0	0	0	0	0	0	0	0	0	0	0	0	0	0	0	0	0	0	0
332	California	Southern	Both	Multiple	1			An estimation of carrying capacity for sea otters along the California coast	Laidre, KL; Jameson, RJ; DeMaster, DP				MARINE MAMMAL SCIENCE	1-Apr	2001	17	2				294	309		10.1111/j.1748-7692.2001.tb01272.x			14	0.82	0	0	0	0	0	0	0	0	0	0	0	0	0	0	0	0	0	0	0	0	0
346	Central CA	Southern	Both	Multiple	1	includes live and dead animals sampled by vets from Morro Bay, Elkhorn, and Monterey peninsula		Coastal freshwater runoff is a risk factor for Toxoplasma gondii infection of southern sea otters (Enhydra lutris nereis)	Miller, MA; Gardner, IA; Kreuder, C; Paradies, DM; Worcester, KR; Jessup, DA; Dodd, E; Harris, MD; Ames, JA; Packham, AE; Conrad, PA				INTERNATIONAL JOURNAL FOR PARASITOLOGY	2-Jul	2002	32	8				997	1006	PII S0020-7519(02)00069-3	10.1016/S0020-7519(02)00069-3			183	11.44	0	0	0	0	0	0	0	0	0	0	0	0	0	0	0	0	0	0	0	0	0
348	multiple areas AK, WA, CA	Southern	Both	Multiple	1	only sampled genetics, not ecology	Study received two rows because it sampled both northern and southern populations	Microsatellite DNA and mitochondrial DNA variation in remnant and translocated sea otter (Enhydra lutris) populations	Larson, S; Jameson, R; Bodkin, J; Staedler, M; Bentzen, P				JOURNAL OF MAMMALOGY	AUG 27 2002	2002	83	3				893	906		10.1644/1545-1542(2002)083<0893:MDAMDV>2.0.CO;2			45	2.81	0	0	0	0	0	0	0	0	0	0	0	0	0	0	0	0	0	0	0	0	0
352	CA	Southern	Both	Multiple	1	includes population numbers from aerial surveys of all CA otters, including open coast and estuary		Causes of mortality in California sea otters during periods of population growth and decline	Estes, JA; Hatfield, BB; Ralls, K; Ames, J				MARINE MAMMAL SCIENCE	3-Jan	2003	19	1				198	216		10.1111/j.1748-7692.2003.tb01102.x			34	2.27	0	0	0	0	0	0	0	0	0	0	0	0	0	0	0	0	0	0	0	0	0
361	CA, AK	Southern	Both	Multiple	1	sampled blood from otters captured during various studies; assume this covered all habitats	Study received two rows because it sampled both northern and southern populations	Clinical pathology and assessment of pathogen exposure in southern and Alaskan sea otters	Hanni, KD; Mazet, JAK; Gulland, FMD; Estes, J; Staedler, M; Murray, MJ; Miller, M; Jessup, DA				JOURNAL OF WILDLIFE DISEASES	3-Oct	2003	39	4				837	850					30	2	0	0	0	0	0	0	0	0	0	0	0	0	0	0	0	0	0	0	0	0	0
380	CA	Southern	Both	Multiple	1	looks at live and dead animals, blood samples		Transmission of Toxoplasma: Clues from the study of sea otters as sentinels of Toxoplasma gondii flow into the marine environment	Conrad, PA; Miller, MA; Kreuder, C; James, ER; Mazet, J; Dabritz, H; Jessup, DA; Gulland, F; Grigg, ME				INTERNATIONAL JOURNAL FOR PARASITOLOGY	5-Oct	2005	35	12-Nov				1155	1168		10.1016/j.ijpara.2005.07.002			140	10.77	0	0	0	0	0	0	0	0	0	0	0	0	0	0	0	0	0	0	0	0	0
392	southern CA	Southern	Open coast	Multiple	1	mostly economic model, but considering so Cal open coast		Estimating recreation and existence values of sea otter expansion in California using benefit transfer	Loomis, John				COASTAL MANAGEMENT	OCT-DEC 2006	2006	34	4				387	404		10.1080/08920750600860282			4	0.33	0	0	0	0	0	0	0	0	0	0	0	0	0	0	0	0	0	0	0	0	0
397	CA	Southern	Open coast	Multiple	1	just modeled rate of N and S expansion, not sure if really has habitat component?		Relating dispersal and range expansion of California sea otters	Krkosek, Martin; Lauzon-Guay, Jean-Sebastien; Lewis, Mark A.				THEORETICAL POPULATION BIOLOGY	7-Jun	2007	71	4				401	407		10.1016/j.tpb.2007.01.008			13	1.18	0	0	0	0	0	0	0	0	0	0	0	0	0	0	0	0	0	0	0	0	0
408	California coastline	Southern	Both	Multiple	1	kelp & overall coastal habitats influenced by human activities and high density of humans along the California coastline		Sea otters in a dirty ocean	Jessup, David A.; Miller, Melissa A.; Kreuder-Johnson, Chris; Conrad, Patricia A.; Tinker, M. Timothy; Estes, James; Mazet, Jorma A. K.				JAVMA-JOURNAL OF THE AMERICAN VETERINARY MEDICAL ASSOCIATION	DEC 1 2007	2007	231	11				1648	1652		10.2460/javma.231.11.1648			12	1.09	0	0	0	0	0	0	0	0	0	0	0	0	0	0	0	0	0	0	0	0	0
409	California coastline	Southern	Both	Multiple	1	combination of coastal habitat where freshwater runoff is heavy and more remote rocky coastline of Big Sur, could pass for kelp		Detection of Toxoplasma gondii-like oocysts in cat feces and estimates of the environmental oocyst burden	Dabritz, Haydee A.; Miller, Mellisa A.; Atwill, E. Robert; Gardner, Ian A.; Leutenegger, Christian M.; Melli, Ann C.; Conrad, Patricia A.				JAVMA-JOURNAL OF THE AMERICAN VETERINARY MEDICAL ASSOCIATION	DEC 1 2007	2007	231	11				1676	1684		10.2460/javma.231.11.1676			56	5.09	0	0	0	0	0	0	0	0	0	0	0	0	0	0	0	0	0	0	0	0	0
427	San Miguel Island, CA	Southern	Open coast	Multiple	1			Human impacts on ancient shellfish: a 10,000 year record from San Miguel Island, California	Erlandson, Jon M.; Rick, Torben C.; Braje, Todd J.; Steinberg, Alexis; Vellanoweth, Rene L.				JOURNAL OF ARCHAEOLOGICAL SCIENCE	8-Aug	2008	35	8				2144	2152		10.1016/j.jas.2008.01.014			67	6.7	0	0	0	0	0	0	0	0	0	0	0	0	0	0	0	0	0	0	0	0	0
434	Monterey Bay/Cambria CA	Southern	Open coast	Multiple	1			Prey choice and habitat use drive sea otter pathogen exposure in a resource-limited coastal system	Johnson, Christine K.; Tinker, Martin T.; Estes, James A.; Conrad, Patricia A.; Staedler, Michelle; Miller, Melissa A.; Jessup, David A.; Mazet, Jonna A. K.				PROCEEDINGS OF THE NATIONAL ACADEMY OF SCIENCES OF THE UNITED STATES OF AMERICA	FEB 17 2009	2009	106	7				2242	2247		10.1073/pnas.0806449106			59	6.56	0	0	0	0	0	0	0	0	0	0	0	0	0	0	0	0	0	0	0	0	0
436	Monterey Bay, CA	Southern	Open coast	Multiple	1			Using stable isotopes to investigate individual diet specialization in California sea otters (Enhydra lutris nereis)	Newsome, Seth D.; Tinker, M. Tim; Monson, Daniel H.; Oftedal, Olav T.; Ralls, Katherine; Staedler, Michelle M.; Fogel, Marilyn L.; Estes, James A.				ECOLOGY	9-Apr	2009	90	4				961	974		10.1890/07-1812.1			121	13.44	0	0	0	0	0	0	0	0	0	0	0	0	0	0	0	0	0	0	0	0	0
518	California coastline	Southern	Open coast	Multiple	1			Sea otters are recolonizing southern California in fits and starts	Lafferty, Kevin D.; Tinker, M. Tim				ECOSPHERE	14-May	2014	5	5						50	10.1890/ES13-00394.1			2	0.5	0	0	0	0	0	0	0	0	0	0	0	0	0	0	0	0	0	0	0	0	0
519	central CA	Southern	Open coast	Multiple	1	activity budgets of tagged otters used, no habitat specified, but multiple assumed		Energetic demands of immature sea otters from birth to weaning: implications for maternal costs, reproductive behavior and population-level trends	Thometz, N. M.; Tinker, M. T.; Staedler, M. M.; Mayer, K. A.; Williams, T. M.				JOURNAL OF EXPERIMENTAL BIOLOGY	14-Jun	2014	217	12				2053	2061		10.1242/jeb.099739			14	3.5	0	0	0	0	0	0	0	0	0	0	0	0	0	0	0	0	0	0	0	0	0
533	CA (Monterey, Big Sur, SLO, Santa Barbara, SNI)	Southern	Open coast	Multiple	1			The cost of reproduction: differential resource specialization in female and male California sea otters	Smith, Emma A. Elliott; Newsome, Seth D.; Estes, James A.; Tinker, M. Tim				OECOLOGIA	15-May	2015	178	1				17	29		10.1007/s00442-014-3206-1			6	2	0	0	0	0	0	0	0	0	0	0	0	0	0	0	0	0	0	0	0	0	0
567	Monterey	Southern	Open coast	Multiple	1			Predicting animal home-range structure and transitions using a multistate Ornstein-Uhlenbeck biased random walk	Breed, Greg A.; Golson, Emily A.; Tinker, M. Tim				ECOLOGY	17-Jan	2017	98	1				32	47		10.1002/ecy.1615			0	0	0	0	0	0	0	0	0	0	0	0	0	0	0	0	0	0	0	0	0	0	0
522	Prince William Sound, AK	Northern	Estuary/Embayment	NA	1			Assessing Risks to Sea Otters and the Exxon Valdez Oil Spill: New Scenarios, Attributable Risk, and Recovery	Harwell, Mark A.; Gentile, John H.				HUMAN AND ECOLOGICAL RISK ASSESSMENT	JUL 4 2014	2014	20	4				889	916		10.1080/10807039.2013.828513			3	0.75	0	0	0	0	0	0	0	0	0	0	0	0	0	0	0	0	0	0	0	0	0
530	Adak (Bay of Islands)	Northern	Open coast	NA	1	authors describe area as exposed to storms and rocky pinnacles		Testing the nutritional-limitation, predator-avoidance, and storm-avoidance hypotheses for restricted sea otter habitat use in the Aleutian Islands, Alaska	Stewart, Nathan L.; Konar, Brenda; Tinker, M. Tim				OECOLOGIA	15-Mar	2015	177	3				645	655		10.1007/s00442-014-3149-6			0	0	0	0	0	0	0	0	0	0	0	0	0	0	0	0	0	0	0	0	0	0	0
566	Central BC, west coast Vancouver Island, Haida Gwaii	Northern	Open coast	NA	1	subtidal rocky reefs		Indirect effects and prey behavior mediate interactions between an endangered prey and recovering predator	Lee, L. C.; Watson, J. C.; Trebilco, R.; Salomon, A. K.				ECOSPHERE	16-Dec	2016	7	12						e01604	10.1002/ecs2.1604			0	0	0	0	0	0	0	0	0	0	0	0	0	0	0	0	0	0	0	0	0	0	0
521	baja CA, Mexico	Southern	Open coast	NA	1			New evidence for the existence of southern sea otters (Enhydra lutris nereis) in Baja California, Mexico	Schramm, Yolanda; Heckel, Gisela; Saenz-Arroyo, Andrea; Lopez-Reyes, Eulogio; Baez-Flores, Alejandra; Gomez-Hernandez, Guadalupe; Lazo-de-la-Vega-Trinker, Alejandra; Lubinsky-Jinich, Denise; Angeles Milanes-Salinas, Maria de los				MARINE MAMMAL SCIENCE	14-Jul	2014	30	3				1264	1271		10.1111/mms.12104			1	0.25	0	0	0	0	0	0	0	0	0	0	0	0	0	0	0	0	0	0	0	0	0
527	Big Sur	Southern	Open coast	NA	1	habitat not specified		Effects of wildfire on sea otter (Enhydra lutris) gene transcript profiles	Bowen, Lizabeth; Miles, A. Keith; Kolden, Crystal A.; Saarinen, Justin A.; Bodkin, James L.; Murray, Michael J.; Tinker, M. Tim				MARINE MAMMAL SCIENCE	15-Jan	2015	31	1				191	210		10.1111/mms.12151			3	1	0	0	0	0	0	0	0	0	0	0	0	0	0	0	0	0	0	0	0	0	0
543	Central CA	Southern	Open coast	NA	1	subtidal rocky reef		Evaluating potential conservation conflicts between two listed species: sea otters and black abalone	Raimondi, Peter; Jurgens, Laura J.; Tinker, M. Tim				ECOLOGY	15-Nov	2015	96	11				3102	3108		10.1890/15-0158.1			2	0.67	0	0	0	0	0	0	0	0	0	0	0	0	0	0	0	0	0	0	0	0	0
559	California (MB,Big Sur, SLO, Santa Barbara)	Southern	Open coast	NA	1			Trade-offs between energy maximization and parental care in a central place forager, the sea otter	Thometz, N. M.; Staedler, M. M.; Tomoleoni, J. A.; Bodkin, J. L.; Bentall, G. B.; Tinker, M. T.				BEHAVIORAL ECOLOGY	SEP-OCT 2016	2016	27	5				1552	1566		10.1093/beheco/arw089			1	0.5	0	0	0	0	0	0	0	0	0	0	0	0	0	0	0	0	0	0	0	0	0
563	Central CA	Southern	Open coast	NA	1	sampled water at river mouths to assess risk of infection		Comparison of human and southern sea otter (Enhydra lutris nereis) health risks for infection with protozoa in nearshore waters	Adell, A. D.; McBride, G.; Wuertz, S.; Conrad, P. A.; Smith, W. A.				WATER RESEARCH	NOV 1 2016	2016	104					220	230		10.1016/j.watres.2016.08.004			0	0	0	0	0	0	0	0	0	0	0	0	0	0	0	0	0	0	0	0	0	0	0
272	BC, WA	Northern	Open coast	Rocky inter	1			Sea Otters Homogenize Mussel Beds and Reduce Habitat Provisioning in a Rocky Intertidal Ecosystem	Singh, Gerald G.; Markel, Russell W.; Martone, Rebecca G.; Salomon, Anne K.; Harley, Christopher D. G.; Chan, Kai M. A.				PLOS ONE	MAY 24 2013	2013	8	5						e65435	10.1371/journal.pone.0065435			5	1	0	0	0	0	0	0	0	0	0	0	0	0	0	0	0	0	0	0	0	0	0
289	Prince William Sound, AK	Northern	Estuary/Embayment	Rocky inter	1			Characterization of mussel beds with residual oil and the risk to foraging wildlife 4 years after the Exxon Valdez oil spill	Boehm, PD; Mankiewicz, PJ; Hartung, R; Neff, JM; Page, DS; Gilfillan, ES; OReilly, JE; Parker, KR				ENVIRONMENTAL TOXICOLOGY AND CHEMISTRY	Aug-96	1996	15	8				1289	1303		10.1897/1551-5028(1996)015<1289:COMBWR>2.3.CO;2			33	1.5	0	0	0	0	0	0	0	0	0	0	0	0	0	0	0	0	0	0	0	0	0
405	outer Kenai Peninsula, AK	Northern	Open coast	Rocky inter	1			Serial depletion of marine invertebrates leads to the decline of a strongly interacting grazer	Salomon, Anne K.; Tanape, Nick M., Sr.; Huntington, Henry P.				ECOLOGICAL APPLICATIONS	7-Sep	2007	17	6				1752	1770		10.1890/06-1369.1			22	2	0	0	0	0	0	0	0	0	0	0	0	0	0	0	0	0	0	0	0	0	0
449	Monterey Bay, CA	Southern	Open coast	Rocky inter	1			Long-term population changes in sea stars at three contrasting sites	Pearse, J. S.; McClintock, J. B.; Vicknair, K. E.; Feder, H. M.			Harris, LG; Bottger, SA; Walker, CW; Lesser, MP	ECHINODERMS: DURHAM	2010	2010						633	640			12th International Echinoderm Conference	AUG 07-11, 2006	1	0.12	0	0	0	0	0	0	0	0	0	0	0	0	0	0	0	0	0	0	0	0	0
7	Elkhorn Slough, CA	Southern	Estuary/Embayment	Seagrass	1			Recovery of a top predator mediates negative eutrophic effects on seagrass	Hughes, Brent B.; Eby, Ron; Van Dyke, Eric; Tinker, M. Tim; Marks, Corina I.; Johnson, Kenneth S.; Wasson, Kerstin				PROCEEDINGS OF THE NATIONAL ACADEMY OF SCIENCES OF THE UNITED STATES OF AMERICA	SEP 17 2013	2013	110	38				15313	15318		10.1073/pnas.1302805110			31	6.2	0	0	0	0	0	0	0	0	0	0	0	0	0	0	0	0	0	0	0	0	0
10	Elkhorn Slough, CA	Southern	Estuary/Embayment	Seagrass	1			Trophic cascades on the edge: fostering seagrass resilience via a novel pathway	Hughes, Brent B.; Hammerstrom, Kamille K.; Grant, Nora E.; Hoshijima, Umi; Eby, Ron; Wasson, Kerstin				OECOLOGIA	16-Sep	2016	182	1				231	241		10.1007/s00442-016-3652-z			0	0	0	0	0	0	0	0	0	0	0	0	0	0	0	0	0	0	0	0	0	0	0
5	OR and WA	Northern	Estuary/Embayment	Soft-bottom	1			Native American Use of Seals, Sea Lions, and Sea Otters in Estuaries of Northern Oregon and Southern Washington	Moss, Madonna L.; Losey, Robert J.			Braje, TJ; Rick, TC	HUMAN IMPACTS ON SEALS, SEA LIONS, AND SEA OTTERS: INTEGRATING ARCHAEOLOGY AND ECOLOGY IN THE NORTHEAST PACIFIC	2011	2011						167	195					5	0.71	0	0	0	0	0	0	0	0	0	0	0	0	0	0	0	0	0	0	0	0	0
8	Kachemak Bay, AK	Northern	Estuary/Embayment	Soft-bottom	1			Sea otter (Enhydra lutris) foraging habitat use in a heterogeneous environment in Kachemak Bay off Alaska	Stewart, Nathan; Konar, Brenda; Doroff, Angela				BULLETIN OF MARINE SCIENCE	14-Oct	2014	90	4				921	939		10.5343/bms.2014.1002			1	0.25	0	0	0	0	0	0	0	0	0	0	0	0	0	0	0	0	0	0	0	0	0
40	AK	Northern	Estuary/Embayment	Soft-bottom	1			INFLUENCE OF SEA OTTERS ON SOFT-BOTTOM PREY COMMUNITIES IN SOUTHEAST ALASKA	KVITEK, RG; OLIVER, JS				MARINE ECOLOGY PROGRESS SERIES	Jun-92	1992	82	2				103	113		10.3354/meps082103			21	0.81	0	0	0	0	0	0	0	0	0	0	0	0	0	0	0	0	0	0	0	0	0
48	AK	Northern	Open coast	Soft-bottom	1			PARALYTIC SHELLFISH POISONING TOXINS MEDIATE FEEDING-BEHAVIOR OF SEA OTTERS	KVITEK, RG; DEGANGE, AR; BEITLER, MK				LIMNOLOGY AND OCEANOGRAPHY	Mar-91	1991	36	2				393	404					33	1.22	0	0	0	0	0	0	0	0	0	0	0	0	0	0	0	0	0	0	0	0	0
274	AK	Northern	Open coast	Soft-bottom	1			CHANGES IN ALASKAN SOFT-BOTTOM PREY COMMUNITIES ALONG A GRADIENT IN SEA OTTER PREDATION	KVITEK, RG; OLIVER, JS; DEGANGE, AR; ANDERSON, BS				ECOLOGY	Apr-92	1992	73	2				413	428		10.2307/1940749			57	2.19	0	0	0	0	0	0	0	0	0	0	0	0	0	0	0	0	0	0	0	0	0
275	Kachemak Bay, AK	Northern	Estuary/Embayment	Soft-bottom	1			Sea otters versus sea stars as major clam predators: evidence from foraging pits and shell litter	Traiger, Sarah B.; Konar, Brenda; Doroff, Angela; McCaslin, Lauren				MARINE ECOLOGY PROGRESS SERIES	NOV 24 2016	2016	560					73	86		10.3354/meps11871			0	0	0	0	0	0	0	0	0	0	0	0	0	0	0	0	0	0	0	0	0	0	0
276	Prince William Sound, AK	Northern	Estuary/Embayment	Soft-bottom	1			Summer activity pattern and Field Metabolic Rate of adult male sea otters (Enhydra lutris) in a soft sediment habitat in Alaska	Finerty, Shannon E.; Wolt, Ryan C.; Davis, Randall W.				JOURNAL OF EXPERIMENTAL MARINE BIOLOGY AND ECOLOGY	AUG 31 2009	2009	377	1				36	42		10.1016/j.jembe.2009.06.015			10	1.11	0	0	0	0	0	0	0	0	0	0	0	0	0	0	0	0	0	0	0	0	0
277	AK	Northern	Estuary/Embayment	Soft-bottom	1			Habitat associations of sea otters (Enhydra lutris) in a soft- and mixed-sediment benthos in Alaska	Gilkinson, Andrea K.; Finerty, Shannon E.; Weltz, Frederick; Dellapenna, Timothy M.; Davis, Randall W.				JOURNAL OF MAMMALOGY	11-Dec	2011	92	6				1278	1286		10.1644/10-MAMM-A-379.1			7	1	0	0	0	0	0	0	0	0	0	0	0	0	0	0	0	0	0	0	0	0	0
278	Prince William Sound, AK	Northern	Estuary/Embayment	Soft-bottom	1			Foraging behavior and prey of sea otters in a soft- and mixed-sediment benthos in Alaska	Wolt, Ryan C.; Gelwick, Frances P.; Weltz, Frederick; Davis, Randall W.				MAMMALIAN BIOLOGY	2012	2012	77	4				271	280		10.1016/j.mambio.2012.03.002			6	1	0	0	0	0	0	0	0	0	0	0	0	0	0	0	0	0	0	0	0	0	0
406	northern Knight Island (NKI) area of Prince William Sound, Alaska	Northern	Estuary/Embayment	Soft-bottom	1	intertidal but soft-bottom clam habitat		Potential for sea otter exposure to remnants of buried oil from the exxon valdez oil spill	Boehm, Paul D.; Page, David S.; Neff, Jerry M.; Johnson, Charles B.				ENVIRONMENTAL SCIENCE & TECHNOLOGY	OCT 1 2007	2007	41	19				6860	6867		10.1021/es070829e			18	1.64	0	0	0	0	0	0	0	0	0	0	0	0	0	0	0	0	0	0	0	0	0
435	Prince William Sound, Resurrection Bay, Kachemak Bay	Northern	Estuary/Embayment	Soft-bottom	1	beach cast and hunted carcasses		Temporal Trends (1992-2007) of Perfluorinated Chemicals in Northern Sea Otters (Enhydra lutris kenyoni) from South-Central Alaska	Hart, Kimberly; Gill, Verena A.; Kannan, Kurunthachalam				ARCHIVES OF ENVIRONMENTAL CONTAMINATION AND TOXICOLOGY	9-Apr	2009	56	3				607	614		10.1007/s00244-008-9242-2			44	4.89	0	0	0	0	0	0	0	0	0	0	0	0	0	0	0	0	0	0	0	0	0
2	Elkhorn Slough, CA	Southern	Estuary/Embayment	Soft-bottom	1			SEA OTTER FORAGING ON DEEP-BURROWING BIVALVES IN A CALIFORNIA COASTAL LAGOON	KVITEK, RG; FUKAYAMA, AK; ANDERSON, BS; GRIMM, BK				MARINE BIOLOGY	1988	1988	98	2				157	167		10.1007/BF00391191			27	0.9	0	0	0	0	0	0	0	0	0	0	0	0	0	0	0	0	0	0	0	0	0
4	San Francisco Bay, CA	Southern	Estuary/Embayment	Soft-bottom	1			DECLINES IN MAMMALIAN FORAGING EFFICIENCY DURING THE LATE HOLOCENE, SAN-FRANCISCO BAY, CALIFORNIA	BROUGHTON, JM				JOURNAL OF ANTHROPOLOGICAL ARCHAEOLOGY	Dec-94	1994	13	4				371	401		10.1006/jaar.1994.1019			157	6.54	0	0	0	0	0	0	0	0	0	0	0	0	0	0	0	0	0	0	0	0	0
6	Morro Bay, CA	Southern	Estuary/Embayment	Soft-bottom	1			Big changes to a small bay: introduced species and long-term compositional shifts to the fouling community of Morro Bay (CA)	Needles, Lisa A.; Wendt, Dean E.				BIOLOGICAL INVASIONS	13-Jun	2013	15	6				1231	1251		10.1007/s10530-012-0362-2			7	1.4	0	0	0	0	0	0	0	0	0	0	0	0	0	0	0	0	0	0	0	0	0
9	Morro Bay, CA	Southern	Estuary/Embayment	Soft-bottom	1			Trophic cascades in an invaded ecosystem: native keystone predators facilitate a dominant invader in an estuarine community	Needles, Lisa A.; Gosnell, J. Stephen; Waltz, Grant T.; Wendt, Dean E.; Gaines, Steven D.				OIKOS	15-Oct	2015	124	10				1282	1292		10.1111/oik.01865			1	0.33	0	0	0	0	0	0	0	0	0	0	0	0	0	0	0	0	0	0	0	0	0
273	CA	Southern	Open coast	Soft-bottom	1			SEA OTTER PREDATION ON PISMO CLAMS IN MONTEREY BAY	STEPHENSON, MD				CALIFORNIA FISH AND GAME	1977	1977	63	2				117	120					15	0.37	0	0	0	0	0	0	0	0	0	0	0	0	0	0	0	0	0	0	0	0	0
331	Elkhorn Slough, CA	Southern	Estuary/Embayment	Soft-bottom	1			Isolation and characterization of Sarcocystis from brain tissue of a free-living southern sea otter (Enhydra lutris nereis) with fatal meningoencephalitis	Miller, MA; Crosbie, PR; Sverlow, K; Hanni, K; Barr, BC; Kock, N; Murray, MJ; Lowenstine, LJ; Conrad, PA				PARASITOLOGY RESEARCH	1-Mar	2001	87	3				252	257		10.1007/s004360000340			30	1.76	0	0	0	0	0	0	0	0	0	0	0	0	0	0	0	0	0	0	0	0	0
415	Monterey Bay, CA	Southern	Open coast	Soft-bottom	1			Domoic acid contamination within eight representative species from the benthic food web of Monterey Bay, California, USA	Kvitek, Rikk G.; Goldberg, Judah D.; Smith, G. Jason; Doucette, Gregory J.; Silver, Mary W.				MARINE ECOLOGY PROGRESS SERIES	2008	2008	367					35	47		10.3354/meps07569			30	3	0	0	0	0	0	0	0	0	0	0	0	0	0	0	0	0	0	0	0	0	0
460	Elkhorn Slough, CA	Southern	Estuary/Embayment	Soft-bottom	1			Effect of Estuarine Wetland Degradation on Transport of Toxoplasma gondii Surrogates from Land to Sea	Shapiro, Karen; Conrad, Patricia A.; Mazet, Jonna A. K.; Wallender, Wesley W.; Miller, Woutrina A.; Largier, John L.				APPLIED AND ENVIRONMENTAL MICROBIOLOGY	10-Oct	2010	76	20				6821	6828		10.1128/AEM.01435-10			29	3.62	0	0	0	0	0	0	0	0	0	0	0	0	0	0	0	0	0	0	0	0	0
[truncated: 97 more columns]
