# Supplementary material for: Species recovery and recolonization of past habitats: lessons for science and conservation from sea otters in estuaries
Source: PeerJ. 2019 Dec 10;7:e8100. doi: 10.7717/peerj.8100 (PMC6910117; doi:10.7717/peerj.8100)
Supplement: Supplemental Information 2 — Broken down by total, adults, and pups. [file peerj-07-8100-s002.xlsx]

## Sheet: Counts_southCA
Year	Year_number	Otters	Adults	Pups
2000	1	21	20	1
2001	2	21	20	1
2002	3	13	13	0
2003	4	10	10	0
2004	5	16	16	0
2005	6	51	46	5
2006	7	75	72	3
2007	8	77	78	4
2008	9	52	51	1
2009	10	62	56	2
2010	11	58	55	5
2011	12	78	95	12
2012	13	106	95	11
2013	14	126	111	15
2014	15	141	120	21
2015	16	143	126	17
2016	17	153	134	19
2017	18	151	131	20
2018	19	131	112	19
