# Supplementary material for: Species recovery and recolonization of past habitats: lessons for science and conservation from sea otters in estuaries
Source: PeerJ. 2019 Dec 10;7:e8100. doi: 10.7717/peerj.8100 (PMC6910117; doi:10.7717/peerj.8100)
Supplement: Supplemental Information 3 [file peerj-07-8100-s003.xlsx]

## Sheet: Sheet1
PreyClass	Common Name	Scientific Name	Elkhorn Slough Prey	SF Bay Prey	SF References	Morro Bay	Morro Bay References	Notes
Bivalve	Washington clam	Saxidomus nuttalli	XX	XX*	3	XX	9,11
Bivalve	Pacific gaper clam	Tresus nuttallii	XX	XX	2	XX	9,11
Bivalve	Rough piddock	Zirfaea pilsbryi	XX	XX	5	XX	11
Bivalve	Bay mussel	Mytilus edulis	XX	XX	2	XX	7,11	considered mytilus trossolus. Most are Mytilus trossolus/gallo hybrids per Caren Braby, Morro Bay
Bivalve	Mussel	Mytilus galloprovincialis	XX	XX	4	XX	7
Bivalve	Jackknife clam	Tagelus californianus	XX	XX	2	XX	11
Bivalve	Razor clam	Solen sicarius	XX	XX	5	NA
Bivalve	Soft shelled clam	Mya arenaria	XX	XX	2	XX	11
Bivalve	Littleneck clam	Protothaca sp.	XX	XX	2	XX	9,11
Bivalve	Clam	Macoma spp.	XX	XX	5	XX	11
Bivalve	Heart cockle	Clinocarduim nuttallii	XX	XX	5	XX	11
Bivalve	Mussel	Mytilus californianus	XX	XX		XX	7,9,11
Decapod	Shore crab	Hemigrapsus oregonensis	XX	XX	1	X	8,11
Decapod	Striped shore crab	Pachygrapsus crassipes	XX	XX	5	X	8,11
Decapod	Red rock crab	Cancer productus	XX	XX	5	X	8,11
Decapod	European green crab	Carcinus maenus	XX	XX	1	Unk (one record in 2000)	8
Decapod	Pacific red rock crab	Romaleon antennarium	XX	XX	1	XX	8,11
Decapod	Dungeness crab	Metacarcinus magister	XX	XX	1	XX	8
Decapod	Kelp crab	Pugettia producta	XX	XX	1	XX	8
Decapod	Mud shrimp	Upogebia sp.	XX	XX	5	XX	9,10
Decapod	Sheep crab	Loxorhychus crispatus	XX	XX		XX	11
Worm	Pile worm	Nereis sp.	XX	XX	5	XX	7
Bivalve	Rock scallop	Hinnites giganteus	X	NA		X	7,9,11
Decapod	Sheep crab	Loxorhynchus grandis	X	NA		X	7,9
Echinoderm	Purple urchin	Strongylocentrotus purpuratus	X	NA		X	7,10,11
Snail	Moon snail	Neverita lewisii	X	NA		X	9,10,11
Worm	Fat innkeeper worm	Urechis caupo	X	NA		X	7
Bivalve	Olympia oyster	Ostrea lurida	Unk	Unk	1	NA
Bivalve	Pacific oyster	Crassostrea gigas	MB	MB		Unk	9,11	unprotected oysters from past oyster farms, Morro Bay
Decapod	Retiring hairy crab	Pilumnus spinohirsutus	MB	MB		X	7
Decapod	Shore crab	Hemigrapsus nudus	MB	MB		Unk	7,8
Decapod	Swimming crab	Portunus xantusii	MB	MB		Unk	8	Saw one specimen in September 2016, Morro Bay
Echinoderm	Pink sea star	Pisaster brevispinus	MB	MB		Unk	7
Snail	Green Falsejingle	Pododesmus macroschisma	MB	MB		Unk	7,11
Snail	Nuttal's Hornmouth	Ceratostoma nuttalli	MB	MB		Unk	11
Bivalve	Horse mussel	Modiolus	?	X	5	X	7,11
Bivalve	Geoduck	Panopea generosa	?	NA		X	9,11
Bivalve	Pismo clam	Tivela stultorum	?	X*	3	X	11	At breakwater, Moro Bay
Bivalve	Clam	Tellina spp.	?	X	6	NA
Cephalopod	Giant pacific octopus	Enteroctopus dofleini	?	NA		X	9	Otter consuming one while swimming near Marina Square, Moro Bay
Decapod	Graceful crab	Metacarcinus gracilis	?	X	1	X	8
Decapod	Hermit crab	Pagurus sp.	?	X	5	X	7,8,11
Decapod	Oriental shrimp	Palaemon macrodactylus	?	Unk	1	X	7,8
Decapod	Bay shrimp	Crangon franciscorum	?	Unk	1	NA
Echinoderm	Sand dollar	Dendraster excentricus	?	X	5	X	10
Echinoderm	Seastar	Pisaster ochraceus	?	X	5	X	7,9,11
Echinoderm	Giant sea star	Pisaster giganteus	?	X		X	7
Echinoderm	Red sea urchin	Stronglyiocentrotus franciscanus	?	X		X	11
Snail	Atlantic oyster drill	Urosalpinx cinerea	?	Unk	1	Unk	11
Snail	Black turban snail	Tegula funebralis	?	X	5	X	7,11
Snail	Mud snail	Nassa fossatus	?	X	5	X	8,11
Snail	Eastern mud snail	Ilyanassa obsoleta	?	Unk	5	NA
Key
	Known otter prey item
	Relative species of known otter prey item
	SF Bay or Morro Bay species, could be sea otter prey
	Elkhorn Prey could also be in SF Bay (not verified by USGS/ESNERR sea otter prey database, crosswalk from all otter prey list and Slough spp. inventory, http://montereybay.noaa.gov/research/techreports/trdevo1998c.html)
	Not a known prey item
X verified sea otter prey item in Elkhorn Slough (based on BBH's observations), or in SF Bay or Morro Bay based on lit search
XX means verified prey in Elkhorn and SF Bay
? Means prey identified by USGS/Tinker otter prey list AND Elkhorn Slough species inventory, but not in ESNERR/USGS Slough prey database
NA Means a prey item that occurs in Elkhorn Slough, but still need to determine if it occurs in SF Bay or Morro Bay
Unk means could be sea otter prey based on similar sprecies, but has not been observed
* Indicates an older reference for SF Bay, < 1962
MB means only observed in Morro Bay
Sea Otter prey References - Elkhorn Slough
A	USGS/Tinker sea otter prey database
B	MBNMS - http://montereybay.noaa.gov/research/techreports/trdevo1998c.html
References - SF Bay
1	SFSU (K Boyer)/TNC dataset
2	Emmett, R.L., Stone, S.L., Hinton, S.A., Monaco, M.E.M., 1991. Distribution and abundance of fishes and invertebrates in west coast estuaries volume II: species life history summaries. Rockville, MD.
3	Skinner, J.E., 1962. An Historical Review of the Fish and Wildlife Resources of the San Francisco Bay Area. Resources Agency of California, Department of Fish and Game, Water Projects Branch, 225 pp.
4	Suchanek, T.H., Geller, J.B., Kreiser, B.R., Mitton, J.B., 1997. Zoogeographic distributions of the sibling species Mytilus galloprovincialis and M. trossulus (Bivalvia: Mytilidae) and their hybrids in the North Pacific. Biol. Bull. 193, 187–194. doi:10.2307/1542764
5	USGS Western Ecological Research Center,https://www.usgs.gov/centers/werc/science/san-francisco-bay-benthic-macroinvertebrate-atlas?qt-science_center_objects=0#qt-science_center_objects
6	Hunt, J.W., Anderson, B.S., Phillips, B.M., Tjeerdema, R.S., Taberski, K.M., Wilson, C.J., Puckett, H.M., Stephenson, M., Fairey, R., Oakden, J., 2001. A large-scale categorization of sites in San Francisco Bay, USA, based on the sediment quality triad, toxicity identification evaluations, and gradient studies. Environ. Toxicol. Chem. 20, 1252–1265. doi:10.1897/1551-5028(2001)020<1252:alscos>2.0.…
References-MB
7	Needles, Lisa A., and Dean E. Wendt. "Big changes to a small bay: introduced species and long-term compositional shifts to the fouling community of Morro Bay (CA)." Biological invasions 15.6 (2013): 1231-1251.
8	Lisa Needles crab trapping data set
9	Lisa Needles, personal observation
10	Lisa Needles, personal observation from Marine Ecology courses (Taught Winter 2015, Spring 2016)
11	MacIntyre J, Sparling SR, Faustini M, Richards TL, Nakamura, R, Putman BF (1986) Marine Life: Cayucos State Beach, Morro Strand State Beach, Atascadero State Beach, Morro Bay State Park, Montana de Oro State Park. Department of
	Parks and Recreation, San Luis Obispo, CA, USA
