# Supplementary material for: Species recovery and recolonization of past habitats: lessons for science and conservation from sea otters in estuaries
Source: PeerJ. 2019 Dec 10;7:e8100. doi: 10.7717/peerj.8100 (PMC6910117; doi:10.7717/peerj.8100)
Supplement: Supplemental Information 5 [file peerj-07-8100-s005.csv]

Year	Site	Otter	Location	Habitat	Species	Size_mm
2016	Drakes Estero (no otter)	No	ZM_up1 Average	Eelgrass	R antennarium	79.88888889
2016	Drakes Estero (no otter)	No	ZM_up2 Average	Eelgrass	R antennarium	78.2
2016	Drakes Estero (no otter)	No	ZM_mid1 Average	Eelgrass	R antennarium	80.6
2016	Drakes Estero (no otter)	No	ZM_mid2 Average	Eelgrass	R antennarium	83.28571429
2016	Drakes Estero (no otter)	No	ZM_low3 Average	Eelgrass	R antennarium	89.7
2016	Drakes Estero (no otter)	No	ZM_low4 Average	Eelgrass	R antennarium	99.33333333
2016	Drakes Estero (no otter)	No	ZM_low5 Average	Eelgrass	R antennarium	94.6
2016	Drakes Estero (no otter)	No	ZM_up1 Average	Eelgrass	C productus	106.5
2016	Drakes Estero (no otter)	No	ZM_up2 Average	Eelgrass	C productus	74.5
2016	Drakes Estero (no otter)	No	ZM_mid1 Average	Eelgrass	C productus	84.5
2016	Drakes Estero (no otter)	No	ZM_low3 Average	Eelgrass	C productus	106.7142857
2016	Drakes Estero (no otter)	No	ZM_low4 Average	Eelgrass	C productus	91.25
2016	Drakes Estero (no otter)	No	ZM_low5 Average	Eelgrass	C productus	104
2016	SF Bay (no otter)	No	PM1 Average	Eelgrass	R antennarium	57.68181818
2016	SF Bay (no otter)	No	PM2 Average	Eelgrass	R antennarium	66.11111111
2016	SF Bay (no otter)	No	PSP1 Average	Eelgrass	R antennarium	85
2016	SF Bay (no otter)	No	PSP3 Average	Eelgrass	R antennarium	49.5
2016	SF Bay (no otter)	No	PSP5 Average	Eelgrass	R antennarium	54
2016	SF Bay (no otter)	No	PSP5 Average	Eelgrass	C productus	78
2016	SF Bay (no otter)	No	PSP5 Average	Eelgrass	C productus	80
2016	SF Bay (no otter)	No	PM1 Average	Eelgrass	C productus	50
2016	Elkhorn (otter)	Yes	Crop Circles	Eelgrass	R antennarium	50
2016	Elkhorn (otter)	Yes	Crop Circles	Eelgrass	R antennarium	54.5
2016	Elkhorn (otter)	Yes	Crop Circles	Eelgrass	R antennarium	42.66666667
2016	Elkhorn (otter)	Yes	Crop Circles	Eelgrass	R antennarium	39
2016	Elkhorn (otter)	Yes	Crop Circles	Eelgrass	R antennarium	59
2016	Elkhorn (otter)	Yes	Crop Circles	Eelgrass	R antennarium	48
2016	Elkhorn (otter)	Yes	Crop Circles	Eelgrass	R antennarium	54.5
2016	Elkhorn (otter)	Yes	Outfall	Eelgrass	R antennarium	45
2016	Elkhorn (otter)	Yes	Outfall	Eelgrass	R antennarium	42
2016	Elkhorn (otter)	Yes	Outfall	Eelgrass	R antennarium	49.5
2016	Elkhorn (otter)	Yes	Outfall	Eelgrass	R antennarium	42.5
2016	Elkhorn (otter)	Yes	Outfall	Eelgrass	R antennarium	49.33333333
2016	Elkhorn (otter)	Yes	Outfall	Eelgrass	R antennarium	41
2016	Elkhorn (otter)	Yes	Outfall	Eelgrass	R antennarium	53
2016	Elkhorn (otter)	Yes	Outfall	Eelgrass	R antennarium	35
2016	Elkhorn (otter)	Yes	Outfall	Eelgrass	R antennarium	45
2016	Elkhorn (otter)	Yes	Outfall	Eelgrass	R antennarium	33
2016	Elkhorn (otter)	Yes	Outfall	Eelgrass	R antennarium	40.5
2016	Elkhorn (otter)	Yes	Crop Circles	Eelgrass	C productus	42
2016	Elkhorn (otter)	Yes	Crop Circles	Eelgrass	C productus	42
2016	Elkhorn (otter)	Yes	Crop Circles	Eelgrass	C productus	62
2016	Elkhorn (otter)	Yes	Crop Circles	Eelgrass	C productus	49.66666667
2016	Elkhorn (otter)	Yes	Outfall	Eelgrass	C productus	66.66666667
2016	Elkhorn (otter)	Yes	Outfall	Eelgrass	C productus	66
2016	Elkhorn (otter)	Yes	Outfall	Eelgrass	C productus	55.5
2016	Elkhorn (otter)	Yes	Outfall	Eelgrass	C productus	40
2016	Elkhorn (otter)	Yes	Outfall	Eelgrass	C productus	49.66666667
2016	Elkhorn (otter)	Yes	Outfall	Eelgrass	C productus	62
2016	Elkhorn (otter)	Yes	Outfall	Eelgrass	C productus	52.5
2016	Elkhorn (otter)	Yes	Seal Bend	Eelgrass	C productus	49.5
2016	Elkhorn (otter)	Yes	Seal Bend	Eelgrass	C productus	39
2016	Elkhorn (otter)	Yes	Seal Bend	Eelgrass	C productus	57
2016	Elkhorn (otter)	Yes	Seal Bend	Eelgrass	C productus	51
2016	Elkhorn (otter)	Yes	Seal Bend	Eelgrass	C productus	57.25
2016	Elkhorn (otter)	Yes	Seal Bend	Eelgrass	C productus	37
2017	Morro Bay (otter)	Yes	South Sandspit	Eelgrass	R antennarium	57.8
2017	Morro Bay (otter)	Yes	North Tidelands	Eelgrass	R antennarium	56.66666667
2017	Morro Bay (otter)	Yes	Museum	Eelgrass	R antennarium	66.14285714
2017	Morro Bay (otter)	Yes	Sea Lion Dock	Eelgrass	C productus	59
2017	Morro Bay (otter)	Yes	North Tidelands	Eelgrass	C productus	48
2017	Morro Bay (otter)	Yes	South Tidelands	Eelgrass	C productus	55
2017	Morro Bay (otter)	Yes	Museum	Eelgrass	C productus	83.33333333
1971	Elkhorn (pre-otter)	No	Mouth	na	R antennarium	97
1974	Elkhorn (pre-otter)	No	Mouth	na	R antennarium	80
1976	Elkhorn (pre-otter)	No	Mouth	na	R antennarium	85.33333333
1975	Elkhorn (pre-otter)	No	Mouth	na	R antennarium	87.75
1975	Elkhorn (pre-otter)	No	Mouth	na	R antennarium	93.33333333
1975	Elkhorn (pre-otter)	No	Mouth	na	R antennarium	94.5
1974	Elkhorn (pre-otter)	No	Mouth	na	R antennarium	95.86956522
1975	Elkhorn (pre-otter)	No	Mouth	na	R antennarium	100.25
1975	Elkhorn (pre-otter)	No	Mouth	na	R antennarium	103.48
1975	Elkhorn (pre-otter)	No	Mouth	na	R antennarium	105
1975	Elkhorn (pre-otter)	No	Mouth	na	R antennarium	110.7142857
1975	Elkhorn (pre-otter)	No	Mouth	na	R antennarium	115.5
1972	Elkhorn (pre-otter)	No	Mouth	na	R antennarium	116
1976	Elkhorn (pre-otter)	No	Mouth	na	R antennarium	116
1975	Elkhorn (pre-otter)	No	Mouth	na	C productus	83.09375
1975	Elkhorn (pre-otter)	No	Mouth	na	C productus	86.11111111
1971	Elkhorn (pre-otter)	No	Mouth	na	C productus	93.46153846
1976	Elkhorn (pre-otter)	No	Mouth	na	C productus	94.09090909
1975	Elkhorn (pre-otter)	No	Mouth	na	C productus	94.15384615
1975	Elkhorn (pre-otter)	No	Mouth	na	C productus	100
1975	Elkhorn (pre-otter)	No	Mouth	na	C productus	100
1975	Elkhorn (pre-otter)	No	Mouth	na	C productus	101.030303
1975	Elkhorn (pre-otter)	No	Mouth	na	C productus	102.25
1975	Elkhorn (pre-otter)	No	Mouth	na	C productus	105.3846154
1972	Elkhorn (pre-otter)	No	Mouth	na	C productus	105.75
1976	Elkhorn (pre-otter)	No	Mouth	na	C productus	105.75
1975	Elkhorn (pre-otter)	No	Mouth	na	C productus	108.5714286
1975	Elkhorn (pre-otter)	No	Mouth	na	C productus	112
