# Supplementary material for: Species recovery and recolonization of past habitats: lessons for science and conservation from sea otters in estuaries
Source: PeerJ. 2019 Dec 10;7:e8100. doi: 10.7717/peerj.8100 (PMC6910117; doi:10.7717/peerj.8100)
Supplement: Supplemental Information 13 — Fitted parameters include process error (sp), observer error (expressed as CV), intrinsic growth rate (r) and carrying capacity of Elkhornb Slough (K). Bayesian diagnostic statistics include Monte Carlo error and “R-hat.” Summary statistics for derived parameters, including projected equilibrium densities (\documentclass[12pt]{minimal} \usepackage{amsmath} \usepackage{wasysym} \usepackage{amsfonts} \usepackage{amssymb} \usepackage{amsbsy} \usepackage{upgreek} \usepackage{mathrsfs} \setlength{\oddsidemargin}{-69pt} \begin{document} }{}$k_h^d$\end{document}khd) and K values for San Francosco Bay (assuming habitat-specific equilibrium densities correspond to the lower 95% CI for Elkhorn Slough, and that offshore open water densities are 10% of nearhsore open water densities). [file peerj-07-8100-s013.csv]

Table S3. Summary statistics from state-space model of sea otter population dyncamics in Elkhorn Slough. Fitted parameters include process error (sp), observer error (expressed as CV), intrinsic growth rate (r) and carrying capacity of Elkhornb Slough (K). Bayesian diagnostic statistics include Monte Carlo error and "R-hat". Summary statistics for derived parameters, including projected equilibri…
Model Parameter	Mean	SD	Lower95	Median	Upper95	MCerr	R-hat
sp	0.31	0.08	0.16	0.3	0.48	0.002	1.003
CVO	0.1	0.08	0	0.09	0.26	0.001	1.002
r	0.22	0.07	0.1	0.21	0.34	0.001	1.001
K_Elkhorn	160.37	88.09	49.45	132.65	367.45	0.893	1.001
Derived parameters
Kdnearshore	8.9	otters*km-2
Kdeelgrass	19.2	otters*km-2
Kdsaltmarsh	4.5	otters*km-2
Kdoffshore	0.9	otters*km-2
San Francisco Bay
Knearshore	4228
Keelgrass	1598
Ksaltmarsh	425
Koffshore	355
Total K	6607
