# Supplementary material for: Species recovery and recolonization of past habitats: lessons for science and conservation from sea otters in estuaries
Source: PeerJ. 2019 Dec 10;7:e8100. doi: 10.7717/peerj.8100 (PMC6910117; doi:10.7717/peerj.8100)
Supplement: Supplemental Information 14 [file peerj-07-8100-s014.r]

#CPUE differences among sites####
otter_crab<- read.csv("Crab_data_otter_estuary.csv")
str(otter_crab)
library(ggplot2)

library(nlme) #linear mixed models package
#linear mixed model testing for differences between estuary, location is a random factor
otter_lme<- lme(CPUE ~ 1 + Site, random = ~1|Location,data = otter_crab,na.action=na.omit)
summary(otter_lme)
anova(otter_lme)

#Multiple comparison test
require(multcomp)
comp.site <- glht(otter_lme, linfct=mcp(Site="Tukey"))
print(summary(comp.site))

#Linear model for CPUE, no replication of site at Drakes so can't treat site as random?
otter_lm<- lm(CPUE ~ 1 + Otter + Site,data = otter_crab,na.action=na.omit)
summary(otter_lm)
anova(otter_lm)

#Multiple comparison test
require(multcomp)
comp.site <- glht(otter_lm, linfct=mcp(Site="Tukey"))
print(summary(comp.site))

#plot of crab biomass between Elkhorn 2016, SF Bay 2016 & 2017, Drakes 2016
mytheme<-theme(panel.grid.major = element_blank(), panel.grid.minor = element_blank())
otter_crab$Site=factor(otter_crab$Site, levels=levels(otter_crab$Site)[c(1,4,3,2)])
CPUE_plot<-ggplot(otter_crab, aes(x=Site, y=CPUE)) + geom_boxplot() + theme_bw() +xlab("Site") +
  ylab("Edible crab biomass (g FW CPUE)")+
  annotate("text",x=3, y=3500, label= "Otter: P < 0.0005; Site: P < 0.0005")+
  annotate("text",x=1, y=3500, label= "a")+
  annotate("text",x=2, y=2400, label= "b")+
  annotate("text",x=3, y=1000, label= "c")+
  annotate("text",x=4, y=500, label= "c")+
  mytheme +geom_point(position = position_jitter(height = 0, width = 0.06), alpha = 0.5, size = 3)
CPUE_plot

#Crab sizes####
drakes_crab_size<- read.csv("Crab_data_2016_size.csv")
str(drakes_crab_size)

#C antennarius
#linear mixed model testing for differences between estuary, location is a random factor
drakes_crab_size2 <- subset(drakes_crab_size, Species=="R antennarium")
drakes_Cant_lme<- lme(Size_mm ~ 1 + Site, random = ~1|Location,data = drakes_crab_size2,na.action=na.omit)
summary(drakes_Cant_lme)
anova(drakes_Cant_lme)

#Multiple comparison test
require(multcomp)
comp.site <- glht(drakes_Cant_lme, linfct=mcp(Site="Tukey"))
print(summary(comp.site))

#Linear model for C antennarius, no replication of site at Drakes and SF Bay so can't treat site as random?
drakes_crab_size2 <- subset(drakes_crab_size, Species=="C antennarius")
drakes_Cant_lm<- lm(Size_mm ~ Otter + Site,data = drakes_crab_size2,na.action=na.omit)
summary(drakes_Cant_lm)
anova(drakes_Cant_lm)

#Multiple comparison test
require(multcomp)
comp.site <- glht(drakes_Cant_lm, linfct=mcp(Site="Tukey"))
print(summary(comp.site))

#C productus
#linear mixed model testing for differences between estuary, location is a random factor
drakes_crab_size3 <- subset(drakes_crab_size, Species=="C productus")
drakes_Cprod_lme<- lme(Size_mm ~ 1 + Site, random = ~1|Location,data = drakes_crab_size3,na.action=na.omit)
summary(drakes_Cprod_lme)
anova(drakes_Cprod_lme)

#Multiple comparison test
require(multcomp)
comp.site <- glht(drakes_Cprod_lme, linfct=mcp(Site="Tukey"))
print(summary(comp.site))

#Linear model for C productus, no replication of site at Drakes and SF Bay so can't treat site as random?
drakes_crab_size3 <- subset(drakes_crab_size, Species=="C productus")
drakes_Cprod_lm<- lm(Size_mm ~ Otter + Site,data = drakes_crab_size3,na.action=na.omit)
summary(drakes_Cprod_lm)
anova(drakes_Cprod_lm)

#Multiple comparison test
require(multcomp)
comp.site <- glht(drakes_Cprod_lm, linfct=mcp(Site="Tukey"))
print(summary(comp.site))

#Crab size plot####+theme_bw(base_size=18)+
mytheme<-theme(panel.grid.major = element_blank(), panel.grid.minor = element_blank())
+theme_bw(base_size=18)+
drakes_crab_size$Site=factor(drakes_crab_size$Site, levels=levels(drakes_crab_size$Site)[c(1,5,4,2,3)])
size_plot<-ggplot(drakes_crab_size, aes(x=Site, y=Size_mm)) + geom_boxplot(aes(fill=Species)) + theme_bw() + theme(legend.position = c(0.9, 0.2)) +xlab("Site") +
  ylab("Carapice width (mm)") +
  annotate("text",x=2.5, y=120, label= "Otter effect: R antennarium & C productus; P < 0.0005")+
  annotate("text",x=0.75, y=110, label= "a")+
  annotate("text",x=1.75, y=82, label= "b")+
  annotate("text",x=2.75, y=70, label= "bc")+
  annotate("text",x=3.75, y=65, label= "c")+
  annotate("text",x=4.75, y=120, label= "a")+
  annotate("text",x=1.25, y=110, label= "x")+
  annotate("text",x=2.25, y=82, label= "xy")+
  annotate("text",x=3.25, y=70, label= "y")+
  annotate("text",x=4.25, y=65, label= "y")+
  annotate("text",x=5.25, y=120, label= "x")+
  mytheme
size_plot
